# Supplementary material for: [1,2-Bis(2-pyridyl­meth­oxy)benzene-κ4 N,O,O′,N′]bis­(nitrato-κO)copper(II)
Source: Acta Crystallogr Sect E Struct Rep Online. 2010 Jul 3;66(Pt 8):m872. doi: 10.1107/S1600536810024773 (PMC3007195; doi:10.1107/S1600536810024773)
Supplement: Supplementary file 2 [file e-66-0m872-Isup2.hkl]

# 
# h,k,l, Fc-squared, Fo-squared, sigma(Fo-squared) and status flag 
# 
data_I
_shelx_title ' ly-102 in P-1                    P-1' 
_shelx_refln_list_code          4 
_shelx_F_calc_maximum      182.33 
_exptl_crystal_F_000       489.89 
_reflns_d_resolution_high  0.7703 
 
loop_ 
 _symmetry_equiv_pos_as_xyz 
 'x, y, z' 
 '-x, -y, -z' 
 
_cell_length_a     8.6213 
_cell_length_b    10.8260 
_cell_length_c    10.8870 
_cell_angle_alpha  78.750 
_cell_angle_beta   77.590 
_cell_angle_gamma  76.540 
 
_shelx_F_squared_multiplier     1.000 
 
loop_ 
 _refln_index_h 
 _refln_index_k 
 _refln_index_l 
 _refln_F_squared_calc 
 _refln_F_squared_meas 
 _refln_F_squared_sigma 
 _refln_observed_status 
   2   0   0    10301.37    11182.15    140.80 o 
   3   0   0      825.87      804.13      9.49 o 
   4   0   0      452.03      401.24      7.01 o 
   5   0   0      249.78      254.69      6.51 o 
   6   0   0      167.72      161.15      8.62 o 
   7   0   0      214.84      212.99     16.72 o 
   8   0   0        3.04        3.46      6.37 o 
   9   0   0       76.84       82.47     12.62 o 
  10   0   0        0.20       22.64     15.82 o 
 -10   1   0        4.85       -7.59      9.00 o 
  -9   1   0       14.62       23.47      7.01 o 
  -8   1   0       59.04       66.75     15.43 o 
  -7   1   0        5.80        7.10      4.97 o 
  -6   1   0      207.18      210.79      7.94 o 
  -5   1   0      276.39      274.06      5.99 o 
  -4   1   0     1100.99     1179.85     21.16 o 
  -3   1   0     3217.89     3223.05     61.41 o 
  -2   1   0      708.10      749.47     10.44 o 
  -1   1   0      894.22      846.29      9.61 o 
   2   1   0      645.31      598.19     13.25 o 
   3   1   0     5198.65     5256.61     79.61 o 
   4   1   0     2227.64     2075.46     29.58 o 
   5   1   0      210.75      225.08      6.95 o 
   6   1   0      921.02      963.43     16.50 o 
   7   1   0       57.98       45.91      9.39 o 
   8   1   0      112.75      116.41      9.07 o 
   9   1   0        6.94        0.04      5.08 o 
  10   1   0        2.84       -0.63      4.90 o 
 -10   2   0       24.47       12.73     16.72 o 
  -9   2   0       69.88       72.92     11.06 o 
  -8   2   0      466.27      468.17     18.91 o 
  -7   2   0        0.96        2.80      4.34 o 
  -6   2   0      115.25      114.20     12.09 o 
  -5   2   0      257.10      279.06      6.70 o 
  -4   2   0     1283.67     1294.75     17.00 o 
  -3   2   0      220.15      207.93     15.18 o 
  -2   2   0     1014.81      948.11     18.58 o 
  -1   2   0      884.29      838.79     12.54 o 
   0   2   0    12129.06    12928.14    173.97 o 
   1   2   0     1244.38     1282.37     13.64 o 
   2   2   0     8205.64     8548.69    107.50 o 
   3   2   0     2405.82     2247.50     26.94 o 
   4   2   0     1447.16     1524.70     22.15 o 
   5   2   0     1097.49      999.05     16.36 o 
   6   2   0     1103.14     1132.49     17.23 o 
   7   2   0        4.47        5.01      4.06 o 
   8   2   0      450.38      443.46     12.10 o 
   9   2   0      115.15      124.40      8.95 o 
  10   2   0      103.99       81.74     10.03 o 
  -9   3   0      105.63      115.92     17.68 o 
  -8   3   0        2.47        5.01      4.88 o 
  -7   3   0       29.14       42.39      9.09 o 
  -6   3   0        0.43        4.00      3.85 o 
  -5   3   0      124.33      152.76     15.88 o 
  -4   3   0     1130.69     1126.61     17.52 o 
  -3   3   0      411.56      388.25     15.50 o 
  -2   3   0     4192.17     4255.57     49.15 o 
  -1   3   0     1500.95     1549.90     38.84 o 
   0   3   0      100.53      123.33     11.06 o 
   1   3   0     1713.37     1706.09     22.89 o 
   2   3   0     3733.31     3625.84     31.42 o 
   3   3   0       21.78       31.33      8.63 o 
   4   3   0     3159.16     3129.18     33.58 o 
   5   3   0      615.66      606.62      8.00 o 
   6   3   0      389.35      375.50      7.29 o 
   7   3   0       37.92       50.20      4.90 o 
   8   3   0      145.63      142.65      7.39 o 
   9   3   0      390.46      371.43     18.71 o 
  10   3   0        5.77        4.36      6.58 o 
  -9   4   0        1.49        1.78      9.72 o 
  -8   4   0       93.86       86.53     13.31 o 
  -7   4   0       11.62       12.55      6.50 o 
  -6   4   0      720.21      679.74     24.31 o 
  -5   4   0      192.96      221.16      7.87 o 
  -4   4   0      263.46      251.76      9.46 o 
  -3   4   0      648.69      546.19     10.46 o 
  -2   4   0     2413.06     2813.23     42.00 o 
  -1   4   0     1065.83      942.94     24.05 o 
   0   4   0      300.51      334.21      8.29 o 
   1   4   0     3396.73     3396.27     48.59 o 
   2   4   0     1241.31     1326.19     14.43 o 
   3   4   0      146.11      132.93      4.68 o 
   4   4   0      380.02      366.55      6.12 o 
   5   4   0      100.38       93.73     13.95 o 
   6   4   0      422.34      424.47      7.99 o 
   7   4   0        1.71        0.91      3.34 o 
   8   4   0      508.36      472.60     26.78 o 
   9   4   0        9.74        8.93      4.15 o 
  10   4   0      176.49      180.59      9.44 o 
  -9   5   0       39.73       36.12     10.32 o 
  -8   5   0        0.60        0.90      6.00 o 
  -7   5   0       41.42       35.83     10.54 o 
  -6   5   0      399.18      388.95     11.38 o 
  -5   5   0       65.32       74.04     10.80 o 
  -4   5   0      500.18      514.04     12.18 o 
  -3   5   0       23.08       20.58      6.62 o 
  -2   5   0      997.90      936.49     18.39 o 
  -1   5   0        2.62        5.44      4.35 o 
   0   5   0     4076.92     4199.59     62.28 o 
   1   5   0     2434.04     2983.88     68.87 o 
   2   5   0      137.27      178.83     23.47 o 
   3   5   0     1032.02     1008.81     12.62 o 
   4   5   0        0.64       -2.33      2.34 o 
   5   5   0     1853.76     1895.04     24.83 o 
   6   5   0        8.16        7.91      4.96 o 
   7   5   0     1745.43     1812.72     45.22 o 
   8   5   0       64.51       78.36      5.34 o 
   9   5   0      245.51      261.27     10.41 o 
  10   5   0       59.39       70.73      7.28 o 
  -8   6   0       13.95       12.05     11.15 o 
  -7   6   0       64.56       54.94      8.51 o 
  -6   6   0        1.22        8.48      6.58 o 
  -5   6   0       21.96       23.68      7.56 o 
  -4   6   0      214.09      201.09     16.69 o 
  -3   6   0      516.18      538.83     16.24 o 
  -2   6   0      557.80      588.03     20.45 o 
  -1   6   0      285.25      282.78     23.28 o 
   0   6   0     2288.29     2425.53     33.36 o 
   1   6   0       97.15      113.45     18.20 o 
   2   6   0     1038.01     1061.52     17.29 o 
   3   6   0        2.25        0.33      3.48 o 
   4   6   0      970.93      975.49     39.97 o 
   5   6   0       62.11       77.97     12.22 o 
   6   6   0        3.75       -2.41      3.40 o 
   7   6   0      971.73      947.40     14.89 o 
   8   6   0      119.63      146.77      5.95 o 
   9   6   0       69.90       59.39      7.80 o 
  10   6   0      141.61      144.48      8.67 o 
  -8   7   0       21.34       22.14      7.69 o 
  -7   7   0        0.06       -0.43      6.55 o 
  -6   7   0       35.79       39.33     12.74 o 
  -5   7   0      165.99      199.25     10.18 o 
  -4   7   0      448.64      437.95     13.59 o 
  -3   7   0      313.37      394.19     21.30 o 
  -2   7   0      237.88      254.82     37.17 o 
  -1   7   0     1323.73     1321.88     24.69 o 
   0   7   0       48.88       55.79      7.49 o 
   1   7   0      880.67      866.97     41.22 o 
   2   7   0       66.74       89.32     27.07 o 
   3   7   0      340.75      375.74     19.15 o 
   4   7   0      375.81      338.73     15.38 o 
   5   7   0      915.96      850.00     31.38 o 
   6   7   0      205.09      179.03     13.76 o 
   7   7   0        9.93        2.83      8.62 o 
   8   7   0      242.21      251.50     11.33 o 
   9   7   0       29.89       27.67      5.49 o 
  10   7   0      169.09      162.34     11.42 o 
  -7   8   0       36.81       29.59     10.35 o 
  -6   8   0        7.47       11.45      9.77 o 
  -5   8   0       23.51       10.09     12.16 o 
  -4   8   0      246.97      249.36     12.37 o 
  -3   8   0       89.75      123.73     12.23 o 
  -2   8   0      478.30      452.98     38.01 o 
  -1   8   0       69.70       73.43      9.10 o 
   0   8   0      147.87      135.09     10.31 o 
   1   8   0       35.99       53.04      9.85 o 
   2   8   0      336.23      376.03     28.17 o 
   3   8   0      914.23      964.16     16.31 o 
   4   8   0      111.67      117.61      6.73 o 
   5   8   0      410.22      398.74     23.14 o 
   6   8   0       79.02       82.06     13.12 o 
   7   8   0      136.95      190.99     16.08 o 
   8   8   0        0.29       -5.92     17.36 o 
   9   8   0      127.00      135.86     12.81 o 
  -6   9   0       27.55       16.00     10.32 o 
  -5   9   0       47.38       33.86     15.77 o 
  -4   9   0        9.29       10.59      7.77 o 
  -3   9   0       32.61       38.16      8.93 o 
  -2   9   0       12.14        8.54      7.36 o 
  -1   9   0      490.18      443.44     32.35 o 
   0   9   0        2.32       -4.51      7.05 o 
   1   9   0     1006.93     1070.15     24.00 o 
   2   9   0      262.86      269.28     15.05 o 
   3   9   0       65.68       71.51      5.95 o 
   4   9   0      182.63      191.72      9.52 o 
   5   9   0      216.77      205.88     13.83 o 
   6   9   0      345.63      303.11      7.23 o 
   7   9   0      155.69      153.57     28.94 o 
   8   9   0      164.26      235.49     32.80 o 
   9   9   0       95.94       83.62     12.92 o 
  -5  10   0        2.94        4.36      8.27 o 
  -4  10   0       69.23       39.05     12.44 o 
  -3  10   0        0.91        4.56      9.37 o 
  -2  10   0       96.46       74.70     10.97 o 
  -1  10   0       85.45       62.52     10.34 o 
   0  10   0       36.65       26.10     15.29 o 
   1  10   0      178.64      258.87     23.37 o 
   2  10   0        0.28       -1.45      8.96 o 
   3  10   0      431.82      377.59     44.30 o 
   4  10   0        0.18        6.13      8.11 o 
   5  10   0       85.52       89.54     10.36 o 
   6  10   0      173.46      149.27     41.41 o 
   7  10   0       71.23       86.30     28.42 o 
   8  10   0      252.87      251.70     22.89 o 
  -4  11   0        1.60       17.59     24.63 o 
  -3  11   0       17.32       24.07     17.22 o 
  -2  11   0        7.83       21.16     11.83 o 
  -1  11   0       21.60       29.94     13.00 o 
   0  11   0       43.17       40.19     10.62 o 
   1  11   0        0.17       -2.19     16.72 o 
   2  11   0       59.12       62.77     13.99 o 
   3  11   0       24.23       16.76      8.54 o 
   4  11   0       78.51       75.71     14.97 o 
   5  11   0      159.23      142.67     22.64 o 
   6  11   0       76.24       73.82     30.87 o 
   7  11   0      300.29      335.43     27.01 o 
   8  11   0        2.26       -6.43     14.92 o 
  -3  12   0       46.30       53.38     12.85 o 
  -2  12   0        0.60       50.80     26.17 o 
  -1  12   0       67.36       94.36     27.27 o 
   0  12   0        5.12      -15.82     17.62 o 
   1  12   0        1.28      -11.83     12.80 o 
   2  12   0       22.42       36.64     13.33 o 
   3  12   0       50.52       56.88     16.80 o 
   4  12   0       44.75       28.04      6.56 o 
   5  12   0       10.61        7.42     16.86 o 
   6  12   0       59.48       36.97     19.16 o 
   7  12   0       12.65       11.06     16.72 o 
  -1  13   0       67.05       58.18     17.62 o 
   0  13   0       26.85       20.80     17.75 o 
   1  13   0       17.12       31.70     17.81 o 
   2  13   0       11.69        9.96     10.84 o 
   3  13   0      143.47      167.11     18.62 o 
   4  13   0        0.02        4.04     11.83 o 
   5  13   0       88.94      111.11     19.78 o 
  -4 -13   1      151.71      134.27     44.41 o 
  -3 -13   1        6.37       14.76      9.12 o 
  -2 -13   1      100.63      114.04     15.94 o 
  -1 -13   1       16.62       32.51     22.57 o 
   0 -13   1       43.64       91.11     49.97 o 
   1 -13   1       30.38       36.01     18.39 o 
  -6 -12   1       19.93       24.98     11.73 o 
  -5 -12   1       44.51       36.53     15.88 o 
  -4 -12   1       46.54       33.87     10.54 o 
  -3 -12   1        3.74        6.09      9.60 o 
  -2 -12   1       39.21       59.55     15.92 o 
  -1 -12   1        4.13       10.37     12.94 o 
   0 -12   1       52.39       28.83     14.86 o 
   1 -12   1        8.36       39.96     15.67 o 
   2 -12   1       88.14      120.56     43.60 o 
   3 -12   1        2.54       18.46     14.74 o 
  -7 -11   1       15.43        9.65     14.92 o 
  -6 -11   1        4.34        3.12      4.36 o 
  -5 -11   1       40.67       39.93     10.87 o 
  -4 -11   1        1.89       17.47      6.01 o 
  -3 -11   1       92.34      114.24     17.51 o 
  -2 -11   1        0.42       -9.36      9.36 o 
  -1 -11   1       79.20       88.90     12.58 o 
   0 -11   1        0.89       10.38     20.96 o 
   1 -11   1       83.98       84.44     20.45 o 
   2 -11   1       17.46       23.35     16.98 o 
   3 -11   1       37.84       38.16     32.22 o 
   4 -11   1       59.29       62.10     15.74 o 
  -8 -10   1      117.12      113.70     19.68 o 
  -7 -10   1       44.75       45.92     26.62 o 
  -6 -10   1      166.57      137.89     23.13 o 
  -5 -10   1       10.97        6.08      6.03 o 
  -4 -10   1        9.91       16.30      6.97 o 
  -3 -10   1       17.12       11.58      7.83 o 
  -2 -10   1      137.39      161.26     13.10 o 
  -1 -10   1       26.56       16.82      8.92 o 
   0 -10   1       17.00       18.83      9.17 o 
   1 -10   1       87.82       82.64     13.89 o 
   2 -10   1        3.73       -2.81      9.26 o 
   3 -10   1       50.98       48.15     10.80 o 
   4 -10   1        2.00       10.78      9.17 o 
   5 -10   1       50.76       40.53     18.82 o 
  -9  -9   1       31.44       34.94     10.74 o 
  -8  -9   1       56.60       50.16     24.69 o 
  -7  -9   1       91.48      103.15     16.59 o 
  -6  -9   1       34.93       19.71      8.42 o 
  -5  -9   1      215.83      194.69      8.91 o 
  -4  -9   1       92.18      119.56     17.18 o 
  -3  -9   1      231.99      232.74      8.59 o 
  -2  -9   1      976.34      998.69     34.34 o 
  -1  -9   1       45.43       42.53     11.46 o 
   0  -9   1      962.83     1012.17     28.42 o 
   1  -9   1       74.66       70.05     10.09 o 
   2  -9   1      103.16      106.85     13.50 o 
   3  -9   1        4.74       17.02     10.67 o 
   4  -9   1       54.93       61.60     10.55 o 
   5  -9   1       10.68       -4.60      9.72 o 
   6  -9   1       52.00       39.67     10.42 o 
  -9  -8   1        3.99       -1.33      7.89 o 
  -8  -8   1      219.95      207.58     17.62 o 
  -7  -8   1        0.52       15.43     10.68 o 
  -6  -8   1      479.72      428.37     29.71 o 
  -5  -8   1      519.27      548.20     24.70 o 
  -4  -8   1      264.10      262.25     10.64 o 
  -3  -8   1      465.46      474.45     20.25 o 
  -2  -8   1      220.79      277.28     17.04 o 
  -1  -8   1       22.90       20.35      9.32 o 
   0  -8   1      240.09      269.51     14.95 o 
   1  -8   1      564.26      591.57     17.34 o 
   2  -8   1        0.28       11.51      7.57 o 
   3  -8   1      316.15      299.70     13.55 o 
   4  -8   1       39.91       42.60      9.09 o 
   5  -8   1      147.63      187.82     32.35 o 
   6  -8   1       20.82       26.37      8.68 o 
   7  -8   1       34.25       15.12     10.99 o 
 -10  -7   1        0.09        7.10      6.77 o 
  -9  -7   1       43.48       32.46      5.35 o 
  -8  -7   1       21.04        9.87      4.28 o 
  -7  -7   1      214.13      212.60     15.18 o 
  -6  -7   1       10.51       13.61      4.43 o 
  -5  -7   1       78.74       68.65      6.09 o 
  -4  -7   1     1387.00     1449.70     26.99 o 
  -3  -7   1        1.19       11.13      4.21 o 
  -2  -7   1     1439.62     1512.83     37.88 o 
  -1  -7   1       46.88       57.03      8.81 o 
   0  -7   1      591.98      629.46     19.30 o 
   1  -7   1       92.94       93.14     11.42 o 
   2  -7   1      224.03      248.61     18.13 o 
   3  -7   1      268.28      252.00     12.23 o 
   4  -7   1        0.62        5.87      7.89 o 
   5  -7   1       15.53       27.55      7.57 o 
   6  -7   1        9.50       18.87      9.37 o 
   7  -7   1       60.31       47.16     20.90 o 
   8  -7   1        7.26       10.76     21.86 o 
 -10  -6   1      102.47       95.61     11.26 o 
  -9  -6   1       58.82       63.26      5.73 o 
  -8  -6   1      218.86      227.33      9.87 o 
  -7  -6   1      288.89      287.73     11.83 o 
  -6  -6   1      671.44      648.17     35.56 o 
  -5  -6   1      470.46      441.23     11.55 o 
  -4  -6   1       44.65       47.19      5.09 o 
  -3  -6   1     1871.32     1977.08     22.07 o 
  -2  -6   1      106.83      104.05      7.38 o 
  -1  -6   1     1191.90     1221.53     29.27 o 
   0  -6   1      258.86      267.77      9.87 o 
   1  -6   1       36.61       33.18      6.65 o 
   2  -6   1       73.78       85.92     14.22 o 
   3  -6   1       10.05       15.30      7.46 o 
   4  -6   1      355.25      355.87     26.04 o 
   5  -6   1        0.60       15.39      9.65 o 
   6  -6   1      181.64      171.50     10.06 o 
   7  -6   1        5.95       15.80      8.96 o 
   8  -6   1       16.77       14.33      7.29 o 
 -10  -5   1       76.69       83.18     12.78 o 
  -9  -5   1       19.00       20.53      7.83 o 
  -8  -5   1      557.83      561.30     14.42 o 
  -7  -5   1        0.32       -0.30      2.95 o 
  -6  -5   1     1805.29     1800.74     27.19 o 
  -5  -5   1      238.00      229.66     10.77 o 
  -4  -5   1     1134.58     1071.87     12.08 o 
  -3  -5   1      121.77       98.22      5.65 o 
  -2  -5   1      273.50      227.92      5.56 o 
  -1  -5   1     3115.62     3161.55     40.29 o 
   0  -5   1     1090.52     1189.17     35.88 o 
   1  -5   1      555.93      499.69     32.73 o 
   2  -5   1      109.72      110.91     11.19 o 
   3  -5   1       23.70       32.62      7.62 o 
   4  -5   1      293.22      310.90     10.90 o 
   5  -5   1       26.01       36.20      9.65 o 
   6  -5   1        6.98        9.31      9.70 o 
   7  -5   1       35.63       22.85      7.59 o 
   8  -5   1       56.35       42.03      9.91 o 
   9  -5   1        1.67       -8.45     14.40 o 
 -10  -4   1       18.56        7.11      7.78 o 
  -9  -4   1      220.86      234.66      9.63 o 
  -8  -4   1       53.11       65.92     12.51 o 
  -7  -4   1       43.95       38.16     10.18 o 
  -6  -4   1      223.27      241.48     11.64 o 
  -5  -4   1      345.39      366.40     10.10 o 
  -4  -4   1      784.02      815.25      9.14 o 
  -3  -4   1     3045.18     3226.06     29.86 o 
  -2  -4   1     1312.84     1208.10     22.20 o 
  -1  -4   1      112.89       97.28      7.91 o 
   0  -4   1     4053.38     3900.69    101.16 o 
   1  -4   1      218.17      241.95      8.17 o 
   2  -4   1      531.87      486.95     10.68 o 
   3  -4   1       44.83       31.90      5.36 o 
   4  -4   1      117.08      111.40      8.63 o 
   5  -4   1      930.63      921.74     27.01 o 
   6  -4   1       81.83       87.36      8.96 o 
   7  -4   1      378.68      365.98     11.22 o 
   8  -4   1        1.83        6.39      9.61 o 
   9  -4   1       19.43       16.36      7.19 o 
 -10  -3   1      135.10      140.57      8.36 o 
  -9  -3   1       71.55       67.12      8.81 o 
  -8  -3   1      526.67      562.82     11.97 o 
  -7  -3   1       20.69       18.67      3.78 o 
  -6  -3   1      294.62      299.43      7.62 o 
  -5  -3   1     1376.28     1362.08     20.90 o 
  -4  -3   1        3.33       17.03     10.22 o 
  -3  -3   1     1620.70     1592.94     14.08 o 
  -2  -3   1      243.35      267.93      7.33 o 
  -1  -3   1     2329.66     2208.43     25.94 o 
   0  -3   1        5.29        8.04      4.18 o 
   1  -3   1     1799.69     1641.69     28.96 o 
   2  -3   1      921.73      880.74     13.41 o 
   3  -3   1      802.61      741.86     18.06 o 
   4  -3   1     1441.43     1418.93     19.59 o 
   5  -3   1        3.65        8.31      5.30 o 
   6  -3   1      100.13      124.83     11.84 o 
   7  -3   1      251.57      253.32      9.12 o 
   8  -3   1      292.96      328.37     13.84 o 
   9  -3   1       38.98       17.12     18.07 o 
  10  -3   1       72.91       53.25      8.99 o 
 -10  -2   1       16.96       11.06      6.46 o 
  -9  -2   1       73.88       78.41      5.79 o 
  -8  -2   1      709.65      692.61     10.61 o 
  -7  -2   1       75.91       74.76      5.95 o 
  -6  -2   1      708.35      711.73     11.92 o 
  -5  -2   1      698.16      671.31      8.69 o 
  -4  -2   1     2657.15     2644.31     28.44 o 
  -3  -2   1     1241.85     1239.31     13.22 o 
  -2  -2   1     1990.97     1945.94     15.41 o 
  -1  -2   1       61.25       56.51      4.23 o 
   0  -2   1     1174.62     1105.31     13.86 o 
   1  -2   1      106.00      132.05      7.56 o 
   2  -2   1     1492.92     1391.55     19.84 o 
   3  -2   1      107.33       74.54      5.53 o 
   4  -2   1       55.35       80.20     15.11 o 
   5  -2   1     1150.40     1120.09     19.94 o 
   6  -2   1       73.63       81.69      5.92 o 
   7  -2   1        1.77       -0.54      3.98 o 
   8  -2   1      101.87      133.58     36.27 o 
   9  -2   1       32.80       38.49      9.03 o 
  10  -2   1       78.57       90.93     14.40 o 
 -10  -1   1       12.33        3.73      5.99 o 
  -9  -1   1      219.46      233.01     12.95 o 
  -8  -1   1        4.63        1.73      3.63 o 
  -7  -1   1     1034.33     1061.23     18.24 o 
  -6  -1   1      258.44      290.58     23.47 o 
  -5  -1   1     1649.41     1582.91     19.87 o 
  -4  -1   1    10653.51    11260.91    123.90 o 
  -3  -1   1     1891.99     1868.01     15.35 o 
  -2  -1   1     6988.32     7276.91     68.35 o 
  -1  -1   1      156.79      159.77      5.22 o 
   1  -1   1     1427.43     1372.59     14.11 o 
   2  -1   1        5.98        6.06      4.01 o 
   3  -1   1      717.06      688.73     13.73 o 
   4  -1   1     1078.50     1156.44     15.84 o 
   5  -1   1       73.44       70.17     14.40 o 
   6  -1   1     1035.19     1057.70     32.60 o 
   7  -1   1        4.95       12.65      7.66 o 
   8  -1   1      219.58      203.33     20.32 o 
   9  -1   1      185.15      245.40     25.59 o 
  10  -1   1        1.09       -5.66     16.46 o 
  -9   0   1        1.85       -1.68      5.73 o 
  -8   0   1      261.43      294.09      9.49 o 
  -7   0   1      214.51      228.90      8.58 o 
  -6   0   1      827.86      879.03     13.49 o 
  -5   0   1     2308.82     2355.03     56.78 o 
  -4   0   1     1505.56     1538.47     38.91 o 
  -3   0   1    10565.50    11271.42    146.26 o 
  -2   0   1      119.42      114.35      7.01 o 
  -1   0   1     3759.36     3788.38     79.66 o 
   2   0   1      200.74      211.69      6.17 o 
   3   0   1     1011.37     1171.95     14.52 o 
   4   0   1      363.81      362.13      9.54 o 
   5   0   1      460.51      559.90     10.32 o 
   6   0   1      154.42      171.87      6.18 o 
   7   0   1       11.92       17.20      5.23 o 
   8   0   1      300.26      311.38     14.02 o 
   9   0   1        5.45        8.87      8.23 o 
  10   0   1       42.16       52.99     11.70 o 
  -9   1   1       39.59       42.00      7.13 o 
  -8   1   1      292.84      295.51     10.24 o 
  -7   1   1      220.79      247.24     11.13 o 
  -6   1   1      650.98      664.29     13.12 o 
  -5   1   1      102.94       98.67      7.14 o 
  -4   1   1     5554.38     5824.94     69.47 o 
  -3   1   1      322.95      285.98      5.81 o 
  -2   1   1    11397.30    11991.95    154.63 o 
  -1   1   1       96.50       95.84      2.73 o 
   2   1   1     1187.54     1273.81     12.73 o 
   3   1   1       23.67       15.71      2.68 o 
   4   1   1      395.68      427.22      8.23 o 
   5   1   1       32.81       49.77      9.26 o 
   6   1   1      133.60      146.88     14.28 o 
   7   1   1       93.22      113.44     15.31 o 
   8   1   1       12.58       25.21     12.99 o 
   9   1   1       59.32       39.59      7.65 o 
  10   1   1        8.11       18.39     16.08 o 
  -9   2   1       33.13       33.17     10.16 o 
  -8   2   1        5.62       12.34      5.82 o 
  -7   2   1      184.69      204.73      7.19 o 
  -6   2   1       44.97       41.59      3.95 o 
  -5   2   1     1946.11     1918.67     48.49 o 
  -4   2   1       22.76       27.79      6.04 o 
  -3   2   1     7958.65     8070.59    102.03 o 
  -2   2   1      679.08      638.83     10.91 o 
  -1   2   1     9054.07     9091.87    207.65 o 
   0   2   1     1284.61     1269.74     14.02 o 
   1   2   1     2126.27     2205.51     37.30 o 
   2   2   1     1635.48     1396.62     21.03 o 
   3   2   1     1624.67     1594.95     23.79 o 
   4   2   1     3537.45     3553.24     54.79 o 
   5   2   1      131.80      118.71      6.56 o 
   6   2   1      326.26      331.10      8.93 o 
   7   2   1      366.10      385.96     18.58 o 
   8   2   1      204.94      212.70      9.71 o 
   9   2   1      270.21      232.28      9.50 o 
  10   2   1       37.63       25.62      5.62 o 
  11   2   1       10.76       24.83     19.55 o 
  -9   3   1       10.33        9.26      9.37 o 
  -8   3   1      232.59      220.00      9.36 o 
  -7   3   1       16.31       15.33      7.01 o 
  -6   3   1       18.24       17.13      6.95 o 
  -5   3   1      242.69      225.81     16.66 o 
  -4   3   1      336.38      339.43      8.15 o 
  -3   3   1      809.86      718.04     19.16 o 
  -2   3   1      500.58      442.04      8.36 o 
  -1   3   1     2713.46     2623.75     41.29 o 
   0   3   1     1141.26     1148.49     28.81 o 
   1   3   1      421.20      387.60      8.99 o 
   2   3   1       60.28       53.56      5.21 o 
   3   3   1      610.19      635.35     71.12 o 
   4   3   1     1069.27     1054.90     11.33 o 
   5   3   1      777.97      763.40      8.30 o 
   6   3   1     1416.15     1340.94     25.58 o 
   7   3   1       43.86       54.41      4.05 o 
   8   3   1       46.63       60.31      4.63 o 
   9   3   1        5.90        2.88      6.74 o 
  10   3   1       61.56       70.30      7.19 o 
  11   3   1        1.18       -0.97      7.16 o 
  -9   4   1       34.78       18.44      9.77 o 
  -8   4   1       18.94       18.14      5.27 o 
  -7   4   1      178.94      162.74     21.35 o 
  -6   4   1      253.79      262.11      9.21 o 
  -5   4   1      353.96      346.60     23.92 o 
  -4   4   1     1019.37     1059.87     14.80 o 
  -3   4   1        1.67        4.07      5.77 o 
  -2   4   1     1488.49     1376.22     19.41 o 
  -1   4   1      727.34      847.93     15.88 o 
   0   4   1     3521.52     3418.78     66.17 o 
   1   4   1      870.95      912.50     13.63 o 
   2   4   1     1519.81     1405.39     35.50 o 
   3   4   1     7880.08     8184.38     98.73 o 
   4   4   1       38.47       27.61      2.51 o 
   5   4   1     2107.57     2133.94     28.09 o 
   6   4   1       41.07       37.30      4.22 o 
   7   4   1      126.45      123.07      5.43 o 
   8   4   1       74.32       73.08      5.23 o 
   9   4   1      646.32      607.63     12.13 o 
  10   4   1        1.87       -2.21      5.05 o 
  11   4   1       30.34       13.49     12.21 o 
  -9   5   1       37.29       11.70     13.50 o 
  -8   5   1       45.28       28.46      7.53 o 
  -7   5   1      176.31      190.75     12.93 o 
  -6   5   1        6.81       10.28      5.30 o 
  -5   5   1      525.29      511.76     22.76 o 
  -4   5   1        0.02        7.36      4.36 o 
  -3   5   1      776.34      747.92     15.68 o 
  -2   5   1      195.61      198.49     12.60 o 
  -1   5   1      178.52      136.33     10.12 o 
   0   5   1      539.61      538.12     10.54 o 
   1   5   1     1692.54     1770.73     22.96 o 
   2   5   1      236.36      199.83     11.00 o 
   3   5   1      198.55      251.02      9.53 o 
   4   5   1      781.80      671.37     16.98 o 
   5   5   1        1.96        5.40      5.34 o 
   6   5   1     1475.86     1422.47     20.18 o 
   7   5   1       42.07       51.59      5.86 o 
   8   5   1      411.71      372.05     12.89 o 
   9   5   1      100.86       99.95     11.67 o 
  10   5   1       21.52       20.05      6.64 o 
  -8   6   1       16.79        7.61      6.19 o 
  -7   6   1        0.19        9.49      5.99 o 
  -6   6   1      219.76      223.29     14.55 o 
  -5   6   1      356.99      340.97     12.34 o 
  -4   6   1      317.08      323.30     12.35 o 
  -3   6   1      350.65      329.33     10.50 o 
  -2   6   1      341.56      318.64      9.69 o 
  -1   6   1      932.62      958.76     38.65 o 
   0   6   1      302.13      308.49      9.14 o 
   1   6   1     3804.23     4233.21     78.65 o 
   2   6   1       71.89       86.61      7.62 o 
   3   6   1     1771.94     1874.16     32.38 o 
   4   6   1      116.65      105.96      9.46 o 
   5   6   1     1731.59     1738.36     50.03 o 
   6   6   1      118.08      125.50     21.93 o 
   7   6   1       96.97      125.71      6.84 o 
   8   6   1      349.42      343.72     14.29 o 
   9   6   1       67.13       69.53      6.20 o 
  10   6   1       14.55       16.80      4.86 o 
  -8   7   1        0.18        8.85      6.67 o 
  -7   7   1      126.15       82.93     13.81 o 
  -6   7   1        6.62        7.97     12.35 o 
  -5   7   1       25.00       33.91      7.83 o 
  -4   7   1       78.86       69.38     11.19 o 
  -3   7   1      545.31      508.20     16.42 o 
  -2   7   1      394.75      439.24     29.84 o 
  -1   7   1       22.86       25.10      6.28 o 
   0   7   1      584.12      573.75     21.64 o 
   1   7   1      246.27      264.95     21.99 o 
   2   7   1      480.98      507.40     14.73 o 
   3   7   1      506.29      482.64      9.87 o 
   4   7   1      415.29      398.00      8.32 o 
   5   7   1      355.99      385.59     28.17 o 
   6   7   1      321.30      348.16     17.23 o 
   7   7   1      614.29      677.54     23.79 o 
   8   7   1       68.39       45.65     24.44 o 
   9   7   1      197.07      222.92     16.38 o 
  10   7   1        4.80        4.25      6.92 o 
  -7   8   1       28.15       23.65      8.89 o 
  -6   8   1       70.26       55.41      9.86 o 
  -5   8   1       95.23       88.69     14.82 o 
  -4   8   1        4.18       -0.97      5.64 o 
  -3   8   1      655.84      591.84     17.49 o 
  -2   8   1        7.82       31.01      7.36 o 
  -1   8   1      363.51      376.57     15.38 o 
   0   8   1       91.81      155.71     12.86 o 
   1   8   1      256.51      257.65     19.55 o 
   2   8   1      153.25      186.88     10.09 o 
   3   8   1       24.73       13.55      3.58 o 
   4   8   1      371.02      334.53     45.17 o 
   5   8   1      180.10      166.95     23.79 o 
   6   8   1      224.67      218.39     16.46 o 
   7   8   1       60.84       35.11     12.09 o 
   8   8   1      106.40      123.88     12.08 o 
   9   8   1        6.87        4.43      8.75 o 
  10   8   1       38.11       21.98      8.88 o 
  -6   9   1       64.42       62.68     25.72 o 
  -5   9   1       29.89       28.37     10.22 o 
  -4   9   1       98.65       81.80     16.34 o 
  -3   9   1       12.70        1.98      6.39 o 
  -2   9   1       26.56       28.11     13.53 o 
  -1   9   1      597.64      607.29     25.92 o 
   0   9   1      409.52      427.37     26.37 o 
   1   9   1       90.83      128.23     10.39 o 
   2   9   1      149.11      188.11     11.43 o 
   3   9   1     1300.91     1334.94     46.82 o 
   4   9   1      353.83      319.59     12.55 o 
   5   9   1      331.39      272.04     32.19 o 
   6   9   1      216.02      216.46     18.26 o 
   7   9   1      182.45      157.94     17.62 o 
   8   9   1        3.54        6.56     19.68 o 
   9   9   1      189.43      198.29     22.27 o 
  -5  10   1       64.78       41.63     10.00 o 
  -4  10   1        0.53        3.47      8.85 o 
  -3  10   1       75.77       70.46     12.89 o 
  -2  10   1        0.96        1.95      7.76 o 
  -1  10   1       20.23       11.47      9.94 o 
   0  10   1      353.57      349.51     15.42 o 
   1  10   1      114.09      131.43     12.22 o 
   2  10   1      430.05      500.04     17.35 o 
   3  10   1      590.12      612.47     19.29 o 
   4  10   1       43.77       54.78      4.49 o 
   5  10   1       97.62       64.99     17.78 o 
   6  10   1       38.88       41.93     14.53 o 
   7  10   1      152.00       85.91     28.68 o 
   8  10   1       36.27       37.43     15.31 o 
   9  10   1       39.37       32.60     10.36 o 
  -4  11   1       24.10       64.64     26.82 o 
  -3  11   1       12.86       32.00     16.33 o 
  -2  11   1        0.65       -6.13     11.70 o 
  -1  11   1       87.94       69.68     14.08 o 
   0  11   1        7.10       17.67     11.00 o 
   1  11   1      129.39      174.81     16.82 o 
   2  11   1      101.10       97.58     11.99 o 
   3  11   1      220.65      282.58     18.93 o 
   4  11   1      229.25      205.31     27.58 o 
   5  11   1       43.55       40.27     15.25 o 
   6  11   1      213.47      196.01     22.64 o 
   7  11   1        2.91       11.83     14.28 o 
   8  11   1      290.66      294.40     26.49 o 
  -3  12   1        0.01       18.47     12.34 o 
  -2  12   1       64.64       97.62     37.49 o 
  -1  12   1        0.85       15.12     12.32 o 
   0  12   1       54.82       81.41     12.62 o 
   1  12   1       31.48       40.77     11.10 o 
   2  12   1        5.31       14.48     12.34 o 
   3  12   1       98.09      110.48     13.87 o 
   4  12   1       37.04       27.98      7.99 o 
   5  12   1      213.36      216.63     16.95 o 
   6  12   1        8.36        3.99     24.69 o 
   7  12   1      103.40      114.98     23.02 o 
  -1  13   1       14.79       46.58     15.00 o 
   0  13   1       85.91       74.49     23.31 o 
   1  13   1        5.36        9.75     12.04 o 
   2  13   1       29.29       21.49     13.87 o 
   3  13   1        0.31       10.70      7.97 o 
   4  13   1      128.69      166.36     20.96 o 
   5  13   1       15.19       19.46     14.24 o 
  -3 -13   2      117.17      111.53     14.34 o 
  -2 -13   2       28.51       27.64     10.01 o 
  -1 -13   2        4.53        4.20     13.43 o 
   0 -13   2       12.71       12.48     16.59 o 
  -6 -12   2       54.28       80.26     19.68 o 
  -5 -12   2       48.51       49.23     12.65 o 
  -4 -12   2       58.47       85.65     12.31 o 
  -3 -12   2      122.92      118.05     11.31 o 
  -2 -12   2        5.69       10.66      7.50 o 
  -1 -12   2       40.38       40.83     12.63 o 
   0 -12   2        0.02       13.67     19.06 o 
   1 -12   2      124.82      114.46     18.81 o 
   2 -12   2       17.22       34.49     21.99 o 
  -7 -11   2      106.55      108.29     20.71 o 
  -6 -11   2       47.48       28.37      8.46 o 
  -5 -11   2        4.32       -0.37      5.27 o 
  -4 -11   2       55.65       71.31     12.54 o 
  -3 -11   2        0.88        0.97      6.28 o 
  -2 -11   2      175.75      235.01     68.55 o 
  -1 -11   2        0.49      -11.69     11.84 o 
   0 -11   2      137.44      122.76     14.37 o 
   1 -11   2       14.52       30.47     18.13 o 
   2 -11   2       34.55       20.25     10.86 o 
   3 -11   2       19.91       18.61     19.03 o 
   4 -11   2       13.94       28.54     15.76 o 
  -8 -10   2        0.42        5.14     13.12 o 
  -7 -10   2      183.11      154.83     28.49 o 
  -6 -10   2       27.15       11.24      6.78 o 
  -5 -10   2       68.76       76.12     12.25 o 
  -4 -10   2       75.46       64.29     14.09 o 
  -3 -10   2       30.38       37.72      7.03 o 
  -2 -10   2       37.89       42.43     10.27 o 
  -1 -10   2       60.40       73.80     11.38 o 
   0 -10   2       53.39       73.17     14.46 o 
   1 -10   2       90.15       93.21     19.87 o 
   2 -10   2      150.93      149.29     14.01 o 
   3 -10   2       25.43       36.91     11.32 o 
   4 -10   2       65.35       63.62     15.49 o 
   5 -10   2        0.24       -1.01      8.75 o 
  -8  -9   2      164.02      130.80     30.61 o 
  -7  -9   2       67.66       51.06     14.79 o 
  -6  -9   2      161.79      162.70     20.67 o 
  -5  -9   2       39.63       28.45      7.78 o 
  -4  -9   2       62.19       73.86      9.59 o 
  -3  -9   2       80.12       79.71      8.64 o 
  -2  -9   2      552.71      594.97     19.68 o 
  -1  -9   2      913.04      977.43     29.45 o 
   0  -9   2        0.47       -6.22      7.82 o 
   1  -9   2      507.76      505.29     18.30 o 
   2  -9   2      117.61      107.27     14.88 o 
   3  -9   2       17.65       41.12     26.24 o 
   4  -9   2        4.77       41.64     39.03 o 
   5  -9   2       61.36       46.48     10.88 o 
   6  -9   2       12.23        4.41      8.82 o 
  -9  -8   2       58.49       50.83     20.45 o 
  -8  -8   2      134.57      135.95     16.72 o 
  -7  -8   2       20.17       24.31     11.83 o 
  -6  -8   2       96.40       62.20     23.42 o 
  -5  -8   2      105.28      121.46      6.60 o 
  -4  -8   2     1132.57     1117.37     24.22 o 
  -3  -8   2       25.29       39.34      6.37 o 
  -2  -8   2      540.29      568.12     16.92 o 
  -1  -8   2      213.85      223.72     15.41 o 
   0  -8   2       49.46       51.62     15.88 o 
   1  -8   2       99.08       94.57     18.16 o 
   2  -8   2      649.77      657.53     30.29 o 
   3  -8   2       33.01       43.19      9.59 o 
   4  -8   2      255.48      247.90     29.84 o 
   5  -8   2        9.60       12.64     10.05 o 
   6  -8   2       18.85       19.83      9.17 o 
   7  -8   2       29.24       22.01     12.23 o 
  -9  -7   2       21.38       18.92      5.83 o 
  -8  -7   2      102.17       68.94     12.35 o 
  -7  -7   2      218.35      200.38     24.69 o 
  -6  -7   2      395.68      385.77     26.11 o 
  -5  -7   2      434.60      440.15     17.16 o 
  -4  -7   2       64.27       62.27      5.93 o 
  -3  -7   2      418.07      441.92      9.95 o 
  -2  -7   2       57.90       55.37     21.75 o 
  -1  -7   2      588.00      565.76     16.14 o 
   0  -7   2       80.25      109.98     12.73 o 
   1  -7   2      460.57      468.61     18.36 o 
   2  -7   2       69.31       72.91      9.63 o 
   3  -7   2       22.88       23.47      8.09 o 
   4  -7   2      575.51      555.06     32.15 o 
   5  -7   2        6.96       11.82      8.85 o 
   6  -7   2       61.78       79.48     12.63 o 
   7  -7   2        7.69        1.31      7.13 o 
   8  -7   2       78.82       56.87     12.67 o 
 -10  -6   2       80.34       74.40      7.68 o 
  -9  -6   2        2.94        2.63      5.32 o 
  -8  -6   2      250.07      269.34     14.89 o 
  -7  -6   2       71.16       67.39      8.37 o 
  -6  -6   2      566.21      581.87     11.93 o 
  -5  -6   2      148.61      158.59      8.04 o 
  -4  -6   2      870.58      916.17     15.81 o 
  -3  -6   2       20.24       25.11      4.35 o 
  -2  -6   2      186.82      212.65      8.95 o 
  -1  -6   2      117.76      113.03      9.92 o 
   0  -6   2      389.22      417.41     12.38 o 
   1  -6   2      231.71      211.86     12.60 o 
   2  -6   2      110.60      112.48      9.46 o 
   3  -6   2      150.45      183.53     13.10 o 
   4  -6   2       24.98       19.88      7.27 o 
   5  -6   2       86.60      103.79     17.94 o 
   6  -6   2       73.87       77.65      9.12 o 
   7  -6   2       99.17       87.90     17.75 o 
   8  -6   2       28.17        9.65     10.68 o 
 -10  -5   2       27.20       22.51      6.12 o 
  -9  -5   2       85.71       86.69      6.94 o 
  -8  -5   2        1.79        2.81      4.23 o 
  -7  -5   2     1040.17      962.25     16.50 o 
  -6  -5   2       56.50       39.26      6.72 o 
  -5  -5   2      734.49      775.08     13.37 o 
  -4  -5   2      826.16      815.50     14.45 o 
  -3  -5   2       25.46       17.51      3.95 o 
  -2  -5   2      129.62      108.88      7.44 o 
  -1  -5   2     1010.87     1116.49     20.45 o 
   0  -5   2     1500.81     1506.64     26.40 o 
   1  -5   2      896.65      946.67     17.12 o 
   2  -5   2        6.79       19.25     11.83 o 
   3  -5   2       58.22       76.09      8.05 o 
   4  -5   2      183.81      226.09     17.43 o 
   5  -5   2      165.91      153.02     12.80 o 
   6  -5   2      300.43      314.66     14.91 o 
   7  -5   2      156.23      155.21     19.03 o 
   8  -5   2       41.07       29.41      8.00 o 
   9  -5   2       51.05       47.31     25.79 o 
 -10  -4   2       85.11       97.66     19.11 o 
  -9  -4   2        9.19        0.37      4.02 o 
  -8  -4   2      658.36      623.19     10.32 o 
  -7  -4   2      217.40      211.28      5.86 o 
  -6  -4   2      163.10      175.67      8.37 o 
  -5  -4   2      833.60      808.64     11.37 o 
  -4  -4   2      905.53      939.20     10.84 o 
  -3  -4   2      607.18      494.36     14.04 o 
  -2  -4   2     1742.27     1978.62     24.92 o 
  -1  -4   2      209.72      158.35      9.90 o 
   0  -4   2     1444.35     1479.42     25.27 o 
   1  -4   2       24.02       10.45     10.74 o 
   2  -4   2       64.67       39.60     13.05 o 
   3  -4   2      146.07      127.17      7.72 o 
   4  -4   2      303.76      298.63     15.05 o 
   5  -4   2       62.92       61.22      8.75 o 
   6  -4   2      423.22      419.60     19.61 o 
   7  -4   2       34.57       33.10      9.01 o 
   8  -4   2      151.52      152.03     15.82 o 
   9  -4   2        5.03        7.50      6.86 o 
  -9  -3   2       32.71       40.07      6.21 o 
  -8  -3   2      441.15      437.16     20.80 o 
  -7  -3   2        1.34        0.12      2.88 o 
  -6  -3   2       12.57       12.58      2.94 o 
  -5  -3   2      720.86      736.58     14.40 o 
  -4  -3   2     2468.32     2459.82     50.04 o 
  -3  -3   2       24.40       28.62      2.44 o 
  -2  -3   2     3996.39     3910.56     39.70 o 
  -1  -3   2     2076.92     2198.78     21.04 o 
   0  -3   2       23.71       16.55     12.73 o 
   1  -3   2     3496.51     3585.12     47.24 o 
   2  -3   2      171.98      170.56      8.94 o 
   3  -3   2     1464.51     1358.95     19.42 o 
   4  -3   2       45.51       80.82     11.05 o 
   5  -3   2      372.94      401.72     11.18 o 
   6  -3   2      112.55      126.25     15.31 o 
   7  -3   2        2.97        4.45      8.95 o 
   8  -3   2       40.84       28.09      9.58 o 
   9  -3   2      131.75      135.37     10.74 o 
  10  -3   2       14.36       39.30     11.00 o 
  -9  -2   2      288.02      273.12     15.41 o 
  -8  -2   2       17.52       17.57      3.55 o 
  -7  -2   2      648.87      653.15     16.88 o 
  -6  -2   2       66.30       70.36      5.30 o 
  -5  -2   2     2182.30     2158.29     22.03 o 
  -4  -2   2      262.98      295.99      6.07 o 
  -3  -2   2     2517.97     2545.98     25.28 o 
  -2  -2   2      719.49      820.12     15.60 o 
  -1  -2   2     2615.25     2386.55     24.60 o 
   0  -2   2      144.05      162.41     13.05 o 
   1  -2   2      411.54      346.83     10.59 o 
   2  -2   2     2555.07     2427.78     29.04 o 
   3  -2   2        7.89       17.89      4.19 o 
   4  -2   2     2189.86     2144.82     30.42 o 
   5  -2   2      125.05      127.99      7.85 o 
   6  -2   2      948.56      955.38     24.46 o 
   7  -2   2        3.54       -3.26      6.18 o 
   8  -2   2       79.27       84.76     26.94 o 
   9  -2   2      229.53      219.01     17.04 o 
  10  -2   2        1.44       -7.65      7.65 o 
  -9  -1   2       51.20       41.60      6.83 o 
  -8  -1   2      565.11      582.13     13.10 o 
  -7  -1   2      554.11      572.38      8.04 o 
  -6  -1   2      880.75      906.96     16.73 o 
  -5  -1   2      730.08      782.89      9.78 o 
  -4  -1   2       22.01       11.62      2.29 o 
  -3  -1   2     2276.23     2431.75     25.28 o 
  -2  -1   2      416.20      377.53      4.27 o 
  -1  -1   2     1208.23     1402.00     11.22 o 
   0  -1   2     2091.12     1985.89     37.68 o 
   1  -1   2      518.53      478.21     14.39 o 
   2  -1   2      198.14      200.36      7.80 o 
   3  -1   2      626.84      562.83     10.57 o 
   4  -1   2      517.47      523.49     14.01 o 
   5  -1   2      120.34      132.76     15.37 o 
   6  -1   2      270.65      258.27      8.46 o 
   7  -1   2       74.58       86.33      6.61 o 
   8  -1   2      389.13      424.47     12.48 o 
   9  -1   2       36.65       28.87      7.01 o 
  10  -1   2       73.06       81.28     14.40 o 
  -9   0   2      209.40      215.47     17.18 o 
  -8   0   2      210.80      233.23     13.62 o 
  -7   0   2      768.97      771.83     11.67 o 
  -6   0   2     1609.27     1673.20     18.36 o 
  -5   0   2      434.65      418.61     18.29 o 
  -4   0   2      223.02      203.00      3.15 o 
  -3   0   2      268.71      255.98      3.30 o 
  -2   0   2      446.51      513.93     10.75 o 
  -1   0   2      283.14      302.80      8.04 o 
   0   0   2     5460.96     5817.86     45.54 o 
   1   0   2      397.59      381.60      8.36 o 
   2   0   2     1721.03     1884.85     22.82 o 
   3   0   2        2.81        4.72      3.44 o 
   4   0   2       92.02       88.29      5.52 o 
   5   0   2      563.36      584.61     11.88 o 
   6   0   2       88.04       98.92      7.68 o 
   7   0   2      336.72      357.22     11.21 o 
   8   0   2       54.74       64.46      6.70 o 
   9   0   2      314.64      352.15     18.26 o 
  10   0   2       29.08       38.33     20.96 o 
  -9   1   2      121.12      108.17     16.33 o 
  -8   1   2      318.93      314.97     14.72 o 
  -7   1   2     1304.10     1330.32     23.13 o 
  -6   1   2       48.25       33.57      4.27 o 
  -5   1   2     3554.93     3789.10     51.97 o 
  -4   1   2      437.62      470.64      8.42 o 
  -3   1   2     7777.02     8605.24     97.37 o 
  -2   1   2       89.23       73.65      3.69 o 
  -1   1   2      752.29      820.68     18.07 o 
   0   1   2     2760.27     2686.60     27.31 o 
   1   1   2       15.21       15.66      1.69 o 
   2   1   2      831.01      870.91     12.09 o 
   3   1   2       57.99       62.40      4.69 o 
   4   1   2      506.18      422.81      7.13 o 
   5   1   2      327.53      367.24      9.07 o 
   6   1   2      153.06      145.34     19.68 o 
   7   1   2      105.35      107.26     10.16 o 
   8   1   2      256.21      288.23     22.89 o 
   9   1   2       45.10       47.59     17.88 o 
  10   1   2      133.39      150.99     14.79 o 
  11   1   2       24.25       12.60     11.19 o 
  -9   2   2       11.70       22.25     13.63 o 
  -8   2   2      346.22      361.86     13.84 o 
  -7   2   2        0.01       -2.59      4.18 o 
  -6   2   2      159.75      164.54     14.59 o 
  -5   2   2      377.91      357.11      9.32 o 
  -4   2   2     2372.47     2273.79     24.93 o 
  -3   2   2      517.18      513.33      6.96 o 
  -2   2   2        2.21        5.05      1.36 o 
  -1   2   2     1227.74     1110.14     10.10 o 
   0   2   2      961.55      960.10      7.81 o 
   1   2   2     1100.81     1078.02     26.37 o 
   2   2   2     1410.03     1441.13     21.99 o 
   3   2   2     1089.73      967.70     22.64 o 
   4   2   2      850.14      818.38     15.56 o 
   5   2   2     2010.37     2030.57     34.08 o 
   6   2   2      238.94      228.81     10.68 o 
   7   2   2       17.84       35.37      7.85 o 
   8   2   2       44.09       67.14      9.52 o 
   9   2   2      116.56      108.08      7.97 o 
  10   2   2      154.70      179.56     10.09 o 
  11   2   2        1.06       -6.04      7.18 o 
  -9   3   2      133.28      188.55     21.48 o 
  -8   3   2        4.91       17.60      8.94 o 
  -7   3   2      483.00      515.52     10.39 o 
  -6   3   2       70.90       60.98      7.07 o 
  -5   3   2      206.36      220.08     12.86 o 
  -4   3   2     1031.83     1056.74     14.47 o 
  -3   3   2      730.57      783.31      9.85 o 
  -2   3   2     1439.59     1414.56     17.45 o 
  -1   3   2      127.95      158.72      6.59 o 
   0   3   2      958.04      938.00     39.42 o 
   1   3   2      393.00      378.12     11.52 o 
   2   3   2     1367.70     1351.23     30.87 o 
   3   3   2     1379.28     1296.69     13.89 o 
   4   3   2      534.59      534.27     17.88 o 
   5   3   2      367.01      372.21     11.32 o 
   6   3   2      441.65      437.70     22.96 o 
   7   3   2      342.47      392.39     13.34 o 
   8   3   2       63.27       73.14      6.47 o 
   9   3   2      604.71      633.94     20.86 o 
  10   3   2        0.12       -2.81      5.14 o 
  11   3   2       61.18       84.58     17.36 o 
  -8   4   2       26.93       15.26      5.11 o 
  -7   4   2      274.15      287.08     13.63 o 
  -6   4   2      453.49      464.69     12.72 o 
  -5   4   2      678.22      690.57     10.18 o 
  -4   4   2      234.69      244.77      9.43 o 
  -3   4   2     1255.93     1198.44     17.75 o 
  -2   4   2     1070.67     1191.94     15.64 o 
  -1   4   2     1410.20     1328.91     15.50 o 
   0   4   2      915.59      843.32     25.21 o 
   1   4   2     1834.32     1781.22     23.27 o 
   2   4   2     2093.44     1830.11     46.30 o 
   3   4   2      206.32      186.49     14.40 o 
   4   4   2      881.84      860.29     14.85 o 
   5   4   2      425.28      437.58      9.83 o 
   6   4   2      323.17      318.80      6.92 o 
   7   4   2       38.93       39.20      4.72 o 
   8   4   2       12.45        9.41      4.49 o 
   9   4   2       10.87       14.73      4.83 o 
  10   4   2       70.13       79.39      8.89 o 
  11   4   2       29.64       47.51     15.22 o 
  -8   5   2       35.51       25.70      7.52 o 
  -7   5   2        3.81        2.56      4.10 o 
  -6   5   2      438.59      420.70      9.19 o 
  -5   5   2      475.37      450.64     11.27 o 
  -4   5   2      312.71      297.73      9.08 o 
  -3   5   2      107.55      115.88      9.66 o 
  -2   5   2      260.69      202.69     14.86 o 
  -1   5   2      798.45      853.95     14.38 o 
   0   5   2      836.15      884.94     12.90 o 
   1   5   2     6741.69     7278.65    148.10 o 
   2   5   2      357.66      623.31     38.84 o 
   3   5   2      291.79      242.31     16.46 o 
   4   5   2       50.46       80.77     13.76 o 
   5   5   2      419.48      404.52      6.44 o 
   6   5   2       82.53       82.03      5.23 o 
   7   5   2      622.36      605.19     13.39 o 
   8   5   2        8.77        9.21      3.60 o 
   9   5   2      179.39      182.92      8.60 o 
  10   5   2       15.14       23.34      5.01 o 
  11   5   2        7.10        9.45     12.85 o 
  -8   6   2        2.10        1.03      6.17 o 
  -7   6   2      105.26       99.78      7.91 o 
  -6   6   2       30.30       33.96      7.85 o 
  -5   6   2      139.12      145.23     11.45 o 
  -4   6   2        0.84        6.34      5.92 o 
  -3   6   2     1143.89     1101.28     53.38 o 
  -2   6   2      881.50      929.18     30.35 o 
  -1   6   2      161.51      147.86     15.31 o 
   0   6   2     1387.87     1368.96     29.00 o 
   1   6   2      182.32      165.92     25.40 o 
   2   6   2     3092.53     3171.40     44.96 o 
   3   6   2       30.98       28.24      1.71 o 
   4   6   2     1476.92     1457.08     31.38 o 
   5   6   2       81.65       67.52      9.52 o 
   6   6   2      144.12      144.43     11.83 o 
   7   6   2      578.29      556.26     15.76 o 
   8   6   2        4.48        9.58      3.56 o 
   9   6   2      102.65       93.09      6.83 o 
  10   6   2       23.61       18.44      7.67 o 
  -7   7   2        1.31       -2.35      4.94 o 
  -6   7   2       40.65       29.59      5.74 o 
  -5   7   2      136.30      134.09      7.61 o 
  -4   7   2        1.68       -3.55      4.77 o 
  -3   7   2      249.19      245.10     11.06 o 
  -2   7   2        0.08        0.83      7.81 o 
  -1   7   2      396.49      426.75     18.25 o 
   0   7   2       28.81       43.82     11.70 o 
   1   7   2      709.27      812.43     15.45 o 
   2   7   2      107.58      134.73     11.45 o 
   3   7   2      513.78      493.38      6.49 o 
   4   7   2      580.24      539.54     19.68 o 
   5   7   2      629.65      584.43     32.93 o 
   6   7   2        6.40        9.13      8.75 o 
   7   7   2       78.48       90.89      8.47 o 
   8   7   2      143.51      156.00     16.33 o 
   9   7   2        1.57       -7.07      7.07 o 
  10   7   2       39.79       43.44     11.58 o 
  -7   8   2       15.29       10.84     10.35 o 
  -6   8   2      106.14       73.58     13.30 o 
  -5   8   2        7.15        6.25      9.69 o 
  -4   8   2      240.55      244.19     12.59 o 
  -3   8   2        9.06       11.57     10.09 o 
  -2   8   2      259.67      274.35     14.73 o 
  -1   8   2      446.15      483.24     26.24 o 
   0   8   2       60.44       72.86      7.74 o 
   1   8   2       26.67       32.97      8.13 o 
   2   8   2       17.76       17.90      6.45 o 
   3   8   2     1171.74     1158.62     26.04 o 
   4   8   2       55.42       56.26      3.99 o 
   5   8   2      912.97      911.75     28.68 o 
   6   8   2      261.90      259.67     17.49 o 
   7   8   2      274.46      278.19     18.65 o 
   8   8   2        0.54       -3.22      6.68 o 
   9   8   2      191.80      226.49     16.18 o 
  10   8   2        4.91        4.33     10.21 o 
  -6   9   2        2.50        9.45      8.85 o 
  -5   9   2       59.38       61.92     11.77 o 
  -4   9   2       56.03       35.48     13.45 o 
  -3   9   2        2.13       -3.93      7.29 o 
  -2   9   2      145.76      124.65     48.17 o 
  -1   9   2       28.56       29.85      7.54 o 
   0   9   2      760.76      786.83     44.11 o 
   1   9   2      255.54      308.39     14.88 o 
   2   9   2       60.45       60.94      8.84 o 
   3   9   2        2.97       -6.06      6.77 o 
   4   9   2      212.67      189.08     10.76 o 
   5   9   2        0.88       -7.59     10.03 o 
   6   9   2      304.12      323.21     20.19 o 
   7   9   2      107.59      113.70     16.33 o 
   8   9   2      124.85      129.13     29.71 o 
   9   9   2       64.22       81.49     26.82 o 
  -5  10   2       54.98       19.32      8.63 o 
  -4  10   2       41.59       26.91     13.70 o 
  -3  10   2       74.35       63.38     15.56 o 
  -2  10   2        2.91        1.25      6.61 o 
  -1  10   2      185.58      215.04     18.13 o 
   0  10   2      235.64      246.23     12.92 o 
   1  10   2      464.95      531.06     40.77 o 
   2  10   2      391.31      423.17     18.52 o 
   3  10   2      427.61      402.51     21.35 o 
   4  10   2      203.87      186.50     22.16 o 
   5  10   2       19.22       16.72     20.96 o 
   6  10   2       26.22       29.45     13.63 o 
   7  10   2       64.09       73.05     16.46 o 
   8  10   2       26.27       15.31     23.67 o 
   9  10   2       34.25       34.99     12.61 o 
  -4  11   2       30.99       26.00     22.25 o 
  -3  11   2       12.52       35.17     18.78 o 
  -2  11   2      122.20      184.49     43.99 o 
  -1  11   2       13.76       27.36     13.83 o 
   0  11   2      263.16      276.96     18.48 o 
   1  11   2      110.38      113.58     20.64 o 
   2  11   2       71.78       97.01     15.11 o 
   3  11   2      192.51      219.73     16.27 o 
   4  11   2       95.79       69.84     22.19 o 
   5  11   2       89.26       85.27     29.20 o 
   6  11   2       12.56       15.43     13.89 o 
   7  11   2       72.29       63.79     29.58 o 
   8  11   2        5.50       20.32     15.69 o 
  -3  12   2       33.87       69.93     19.74 o 
  -2  12   2       14.58       43.17     31.00 o 
  -1  12   2       68.01      105.77     17.62 o 
   0  12   2       33.78       41.55     12.62 o 
   1  12   2        8.29       35.17     17.93 o 
   2  12   2      104.22      110.93     31.70 o 
   3  12   2        4.77        8.43     11.21 o 
   4  12   2      125.45      147.93     15.31 o 
   5  12   2        1.49       -7.90      9.84 o 
   6  12   2       77.38      103.79     21.22 o 
   7  12   2        0.90        5.53     25.21 o 
  -1  13   2       74.06      114.16     14.23 o 
   0  13   2        7.10      -10.29     10.29 o 
   1  13   2       70.84       79.06     13.44 o 
   2  13   2        3.73        1.95      9.39 o 
   3  13   2      124.82      181.63     26.94 o 
   4  13   2        4.86        5.25     12.19 o 
   5  13   2      109.17       90.26     46.88 o 
   6  13   2       39.42       26.24     31.64 o 
   2  14   2        1.33        4.37     24.18 o 
   3  14   2       19.80      -12.60     16.33 o 
  -5 -12   3       16.59       15.75      8.20 o 
  -4 -12   3      108.33       81.31     12.68 o 
  -3 -12   3        1.17        4.21      8.01 o 
  -2 -12   3      121.44      103.00     12.67 o 
  -1 -12   3        0.99        3.53     12.69 o 
   0 -12   3       26.28       22.60     12.55 o 
   1 -12   3        5.44      -15.60     15.60 o 
   2 -12   3       56.99       61.27     17.88 o 
  -6 -11   3       31.08       19.13     10.83 o 
  -5 -11   3       99.16       90.02     18.61 o 
  -4 -11   3       15.47       18.20      7.36 o 
  -3 -11   3      105.68      102.83     10.38 o 
  -2 -11   3        4.04       -0.65      8.34 o 
  -1 -11   3      181.00      223.45     20.89 o 
   0 -11   3        3.29       12.92     13.55 o 
   1 -11   3       93.78      103.12     16.14 o 
   2 -11   3       41.79       61.94     24.18 o 
   3 -11   3       10.80       21.06     12.04 o 
   4 -11   3       38.96       24.69     17.36 o 
  -7 -10   3        0.85        4.16     10.55 o 
  -6 -10   3      125.62      120.75     20.12 o 
  -5 -10   3       43.25       38.09      7.79 o 
  -4 -10   3      103.60      117.90     14.26 o 
  -3 -10   3       38.30       47.13     10.35 o 
  -2 -10   3      370.55      326.46     14.06 o 
  -1 -10   3       43.62       55.12     11.22 o 
   0 -10   3      155.04      147.26     14.12 o 
   1 -10   3       71.12       75.38     14.95 o 
   2 -10   3      108.33      100.61     15.98 o 
   3 -10   3       60.14       87.22     13.50 o 
   4 -10   3       13.73       -5.01      9.77 o 
   5 -10   3       26.86       13.50     11.07 o 
  -8  -9   3       19.32       22.12     13.38 o 
  -7  -9   3      132.86      133.49     17.88 o 
  -6  -9   3       46.47       33.22      7.68 o 
  -5  -9   3      202.63      223.18     15.28 o 
  -4  -9   3       27.90       30.52      6.42 o 
  -3  -9   3       30.33       28.75      6.99 o 
  -2  -9   3      207.89      162.10     23.03 o 
  -1  -9   3       47.90       45.90     16.73 o 
   0  -9   3      429.28      474.38     43.86 o 
   1  -9   3       25.39       11.45     10.77 o 
   2  -9   3      348.42      372.60     21.41 o 
   4  -9   3       46.14       56.58     11.73 o 
   5  -9   3       14.03        6.24      9.24 o 
   6  -9   3       19.58       16.85     10.64 o 
  -8  -8   3       64.21       79.87     14.66 o 
  -7  -8   3      176.43      190.07     16.08 o 
  -6  -8   3       59.47       48.40      6.08 o 
  -5  -8   3      258.50      224.69      9.64 o 
  -4  -8   3       37.53       31.92      7.00 o 
  -3  -8   3      570.39      562.20     17.45 o 
  -2  -8   3      244.24      266.72      9.94 o 
  -1  -8   3      257.28      278.26     13.51 o 
   0  -8   3      125.54      121.11     11.31 o 
   1  -8   3       43.69       47.36      9.92 o 
   2  -8   3        1.02       -2.18      8.73 o 
   3  -8   3      151.65      157.81     12.82 o 
   4  -8   3       29.67       34.42      9.96 o 
   5  -8   3       81.98       78.28     17.43 o 
   6  -8   3       25.07        8.67     10.98 o 
   7  -8   3        0.37        2.76     11.20 o 
  -9  -7   3       33.82       28.60     12.66 o 
  -8  -7   3      147.37      136.59     14.79 o 
  -7  -7   3       57.38       50.80     11.58 o 
  -6  -7   3      150.57      159.67     11.08 o 
  -5  -7   3       65.09       89.63     15.06 o 
  -4  -7   3      521.86      528.46     17.13 o 
  -3  -7   3       10.19        3.48      4.99 o 
  -2  -7   3      436.31      447.77     22.33 o 
  -1  -7   3       23.97       34.93     10.14 o 
   0  -7   3      321.46      312.38     13.80 o 
   1  -7   3      134.48      143.30     11.73 o 
   2  -7   3      480.48      505.62     27.25 o 
   3  -7   3      266.12      255.48     15.76 o 
   4  -7   3        0.13       12.22      7.95 o 
   5  -7   3      238.17      224.15     27.91 o 
   6  -7   3       36.02        9.35     10.35 o 
   7  -7   3       51.34       37.47     10.09 o 
  -9  -6   3      242.96      241.18      8.66 o 
  -8  -6   3        4.25        3.90      4.65 o 
  -7  -6   3      284.62      289.49     12.59 o 
  -6  -6   3       62.68       66.44      7.64 o 
  -5  -6   3        6.77        7.84      4.88 o 
  -4  -6   3      633.52      644.00     11.17 o 
  -3  -6   3      203.80      221.31     13.54 o 
  -2  -6   3       42.95       38.48      6.21 o 
  -1  -6   3      135.48      130.86      9.05 o 
   0  -6   3      658.14      612.39     49.20 o 
   1  -6   3       99.32      111.87     16.70 o 
   2  -6   3      494.66      478.94     19.74 o 
   3  -6   3        4.46       11.86      7.45 o 
   4  -6   3      460.40      478.12     34.08 o 
   5  -6   3      332.81      351.72     16.46 o 
   6  -6   3      206.25      220.87     12.61 o 
   7  -6   3       49.44       20.34      8.62 o 
   8  -6   3       40.28        5.39     10.37 o 
  -9  -5   3        1.98        1.00      5.61 o 
  -8  -5   3      244.95      227.29     12.01 o 
  -7  -5   3       80.24       71.95     11.50 o 
  -6  -5   3     1114.02     1134.97     15.22 o 
  -5  -5   3       29.02       28.57      4.44 o 
  -4  -5   3        3.04        4.74      4.85 o 
  -3  -5   3        3.28       -2.05      3.83 o 
  -2  -5   3       39.91       46.80      6.24 o 
  -1  -5   3       69.33       61.82      8.20 o 
   0  -5   3        0.16       23.13     12.54 o 
   1  -5   3     2032.66     2046.12     35.35 o 
   2  -5   3      121.84      152.18      9.77 o 
   3  -5   3     1123.64     1103.66     33.41 o 
   4  -5   3       67.43       72.54      8.80 o 
   5  -5   3      150.41      147.86     10.14 o 
   6  -5   3        4.49        6.18     11.43 o 
   7  -5   3      225.94      208.23     13.82 o 
   8  -5   3      137.36      142.91     11.53 o 
   9  -5   3        2.27        0.11      7.08 o 
 -10  -4   3        1.72       -1.67     16.33 o 
  -9  -4   3      338.42      336.06     16.79 o 
  -8  -4   3      146.45      133.42      7.71 o 
  -7  -4   3       92.30       97.47      4.81 o 
  -6  -4   3      326.05      331.00     14.48 o 
  -5  -4   3       52.17       41.77      5.15 o 
  -4  -4   3      728.74      766.79     12.68 o 
  -3  -4   3      193.77      194.62     13.56 o 
  -2  -4   3      144.37      126.88     10.11 o 
  -1  -4   3      475.15      467.70      8.26 o 
   0  -4   3      492.21      484.92     16.85 o 
   1  -4   3      531.37      470.79     11.62 o 
   2  -4   3       17.48       13.21      5.59 o 
   3  -4   3        2.90        4.42      5.50 o 
   4  -4   3      339.24      319.03     14.66 o 
   5  -4   3      896.74      894.09     21.94 o 
   6  -4   3       96.49       85.20      8.59 o 
   7  -4   3      668.90      668.19     26.88 o 
   8  -4   3        0.49        5.24      7.61 o 
   9  -4   3       75.49      106.02     23.02 o 
  -9  -3   3       93.24       88.25     13.10 o 
  -8  -3   3      192.51      188.08      6.80 o 
  -7  -3   3      445.31      452.46      8.75 o 
  -6  -3   3       76.98       94.31      5.79 o 
  -5  -3   3     1035.38     1018.67     15.38 o 
  -4  -3   3        0.06       -1.77      3.18 o 
  -3  -3   3     1252.60     1184.79     25.90 o 
  -2  -3   3      655.70      627.46      9.51 o 
  -1  -3   3      551.01      513.14     17.68 o 
   0  -3   3     2585.29     2609.55     31.69 o 
   1  -3   3        6.50        6.60      4.36 o 
   2  -3   3     2316.51     2328.77     39.54 o 
   3  -3   3     1428.71     1497.81     22.29 o 
   4  -3   3      854.38      793.54     19.23 o 
   5  -3   3        1.92        7.69      7.72 o 
   6  -3   3      128.64      143.99     22.70 o 
   7  -3   3       74.05       73.25      8.16 o 
   8  -3   3       55.76       50.97     13.78 o 
   9  -3   3       18.96        3.01      8.71 o 
  10  -3   3       48.85       36.93      9.45 o 
  -9  -2   3       33.22       34.47     12.35 o 
  -8  -2   3      433.90      433.43     10.23 o 
  -7  -2   3       73.94       48.00     11.30 o 
  -6  -2   3       16.16       19.95      2.92 o 
  -5  -2   3      192.56      191.04      7.93 o 
  -4  -2   3      677.25      629.15     11.04 o 
  -3  -2   3     1875.11     1917.98     21.14 o 
  -2  -2   3      334.76      316.80      5.18 o 
  -1  -2   3     2388.55     2258.87     20.53 o 
   0  -2   3      150.71      150.54      5.95 o 
   1  -2   3     1183.96     1162.84     16.28 o 
   2  -2   3       11.49       16.83      4.34 o 
   3  -2   3      772.82      696.43     14.82 o 
   4  -2   3      448.79      459.82     12.49 o 
   5  -2   3      908.00      879.57     16.24 o 
   6  -2   3       49.27       54.30      7.97 o 
   7  -2   3      167.70      167.67     23.21 o 
   8  -2   3       76.98      103.67     13.95 o 
   9  -2   3      148.83      110.20     16.38 o 
  10  -2   3      100.21       82.50     13.23 o 
  -9  -1   3      110.37      137.10     16.59 o 
  -8  -1   3      122.45      135.87      6.67 o 
  -7  -1   3      532.68      528.44     10.74 o 
  -6  -1   3       13.66       13.25      3.40 o 
  -5  -1   3     1266.34     1343.40     14.31 o 
  -4  -1   3      126.20      123.35      2.61 o 
  -3  -1   3      151.96      131.47     10.88 o 
  -2  -1   3       36.76       27.98      1.99 o 
  -1  -1   3        1.79        6.50      1.95 o 
   0  -1   3       50.40       95.47      5.56 o 
   1  -1   3      772.38      785.69     13.76 o 
   2  -1   3       80.50       67.64      4.89 o 
   3  -1   3      284.89      258.63      7.10 o 
   4  -1   3      451.78      454.83     10.94 o 
   5  -1   3     1762.20     1752.54     27.38 o 
   6  -1   3      175.60      175.72     10.82 o 
   7  -1   3      303.02      308.12     13.16 o 
   8  -1   3       22.66       28.65      7.73 o 
   9  -1   3      421.23      442.59     14.45 o 
  10  -1   3       17.82        4.70     11.83 o 
  -9   0   3       47.74       52.35     25.34 o 
  -8   0   3      254.64      280.46      7.72 o 
  -7   0   3      174.63      191.26      6.34 o 
  -6   0   3      183.05      197.08      4.72 o 
  -5   0   3      162.08      184.36      4.04 o 
  -4   0   3        0.58       -1.41      1.46 o 
  -3   0   3        9.46        7.17      1.01 o 
  -2   0   3       44.24       37.04      1.56 o 
  -1   0   3       26.45       23.79      1.73 o 
   0   0   3      708.36      787.16      8.49 o 
   1   0   3    33245.28    39526.16    765.69 o 
   2   0   3     1057.96     1192.15     20.12 o 
   3   0   3       79.39       74.27      5.40 o 
   4   0   3      445.75      438.54      8.42 o 
   5   0   3       26.16       35.46      5.66 o 
   6   0   3      758.07      762.91     14.06 o 
   7   0   3       46.43       53.84     10.94 o 
   8   0   3      507.24      544.71     16.67 o 
   9   0   3       62.79       68.79      8.25 o 
  10   0   3      143.08      120.51     26.75 o 
  -9   1   3       43.19       30.35     14.66 o 
  -8   1   3      419.07      387.91     11.45 o 
  -7   1   3       16.15       16.39      3.45 o 
  -6   1   3      260.96      287.88      5.49 o 
  -5   1   3      375.15      362.83      7.79 o 
  -4   1   3      119.87      123.68      2.26 o 
  -3   1   3      105.02      136.33      8.62 o 
  -2   1   3       95.95       73.20      4.63 o 
  -1   1   3        4.05        4.73      1.57 o 
   0   1   3     8731.74     9425.00     84.51 o 
   1   1   3    22022.52    23472.85    331.00 o 
   2   1   3     4005.90     4112.40     48.02 o 
   3   1   3      212.77      175.40      6.25 o 
   4   1   3      103.86      115.24     12.22 o 
   5   1   3     1284.54     1148.88     23.41 o 
   6   1   3       37.01       36.33      5.25 o 
   7   1   3      621.19      640.52     15.50 o 
   8   1   3      170.00      168.61     22.12 o 
   9   1   3      147.02      160.00     24.57 o 
  10   1   3       93.86      101.35     14.79 o 
  11   1   3       14.95       51.06     14.66 o 
  -9   2   3      152.19      130.67     19.29 o 
  -8   2   3       13.49       11.70     11.83 o 
  -7   2   3      735.22      728.73     44.11 o 
  -6   2   3        8.38        3.50      4.24 o 
  -5   2   3       15.67       14.41      3.64 o 
  -4   2   3      445.72      436.83      8.41 o 
  -3   2   3      353.11      403.85      8.06 o 
  -2   2   3     1990.21     1879.16     23.44 o 
  -1   2   3       33.88       43.11      2.13 o 
   0   2   3      249.47      189.55      6.43 o 
   1   2   3     1801.44     1950.38     20.42 o 
   2   2   3      108.23       92.52      4.63 o 
   3   2   3        4.16       14.02      4.63 o 
   4   2   3     1326.87     1220.94     21.86 o 
   5   2   3      298.11      258.26     10.55 o 
   6   2   3      276.74      289.38     20.32 o 
   7   2   3      874.16      891.69     35.11 o 
   8   2   3       56.31       75.50     10.55 o 
   9   2   3      405.46      417.48     19.42 o 
  10   2   3       44.94       20.10     21.67 o 
  11   2   3       72.46       53.38     14.15 o 
  -8   3   3      200.76      245.14     21.22 o 
  -7   3   3      230.95      216.72     20.00 o 
  -6   3   3       34.08       26.54      4.08 o 
  -5   3   3      165.96      181.70      6.28 o 
  -4   3   3        1.91       -1.38      1.59 o 
  -3   3   3     1424.58     1425.91     15.74 o 
  -2   3   3       35.83       35.42      2.77 o 
  -1   3   3     1630.45     1561.88     30.83 o 
   0   3   3        7.30       83.13     49.07 o 
   1   3   3     1082.96     1032.84     26.82 o 
   2   3   3        6.17       -1.54      2.32 o 
   3   3   3     2269.94     2129.73     41.80 o 
   4   3   3      770.79      733.88     15.69 o 
   5   3   3     1426.87     1464.79     27.27 o 
   6   3   3      507.31      487.84     15.43 o 
   7   3   3        1.89        9.00      7.33 o 
   8   3   3        2.99       10.55      7.97 o 
   9   3   3        1.11        1.48      6.37 o 
  10   3   3      191.48      200.19     18.58 o 
  11   3   3       28.73       16.50      8.37 o 
  -8   4   3       56.49       86.56     18.13 o 
  -7   4   3       82.21       79.87      4.84 o 
  -6   4   3      224.51      228.51      6.66 o 
  -5   4   3      153.24      144.17      6.39 o 
  -4   4   3      614.77      614.12      8.92 o 
  -3   4   3      315.80      317.49      6.38 o 
  -2   4   3      254.41      208.35     12.73 o 
  -1   4   3     3800.21     4064.93     53.50 o 
   0   4   3     1969.49     2000.07     17.48 o 
   1   4   3       71.24       68.18      6.88 o 
   2   4   3     3184.45     3230.91    100.19 o 
   3   4   3      510.48      464.81     12.60 o 
   4   4   3       34.12       33.70      1.30 o 
   5   4   3      186.60      193.06      4.70 o 
   6   4   3        1.52       -0.52      3.81 o 
   7   4   3      367.93      364.69     13.95 o 
   8   4   3        1.70        3.27      3.47 o 
   9   4   3      336.97      350.64      9.31 o 
  10   4   3       98.45      107.31     17.44 o 
  11   4   3       11.99        8.41      9.66 o 
  -8   5   3       30.32       41.80     29.84 o 
  -7   5   3       96.71       88.04      5.99 o 
  -6   5   3       58.70       63.77      5.79 o 
  -5   5   3      911.92      882.76     16.14 o 
  -4   5   3      544.97      545.01     12.48 o 
  -3   5   3      929.93      980.21     13.23 o 
  -2   5   3      296.31      283.79     16.98 o 
  -1   5   3       16.63        4.98      5.33 o 
   0   5   3       18.83        8.22      3.86 o 
   1   5   3      855.16     1011.78     96.85 o 
   2   5   3      425.36      403.36     15.50 o 
   3   5   3      108.28      128.36      8.62 o 
   4   5   3        6.38        3.60      5.66 o 
   5   5   3      232.27      219.64      8.17 o 
   6   5   3      766.69      749.83      9.85 o 
   7   5   3        0.96       -1.97      3.22 o 
   8   5   3      293.80      267.35      9.87 o 
   9   5   3      111.50      116.33     10.08 o 
  10   5   3       30.97       21.16      5.32 o 
  11   5   3       57.86       64.36     17.49 o 
  -8   6   3       76.17       69.71     21.09 o 
  -7   6   3        0.11        0.86      7.07 o 
  -6   6   3      111.22      113.72     17.56 o 
  -5   6   3      182.69      199.16      6.52 o 
  -4   6   3        3.24        3.77      6.05 o 
  -3   6   3       89.30      100.29     11.96 o 
  -2   6   3      138.21      155.91      9.13 o 
  -1   6   3     1590.75     1655.91     27.20 o 
   0   6   3        0.37       -0.25      4.38 o 
   1   6   3     2212.09     2344.42     57.62 o 
   2   6   3       94.70       89.91      5.95 o 
   3   6   3       49.65       50.03      8.10 o 
   4   6   3        5.03       11.45      6.95 o 
   5   6   3       44.41       42.31      9.13 o 
   6   6   3       32.32       37.05      6.95 o 
   7   6   3      108.49      116.32      3.89 o 
   8   6   3      646.71      585.57     16.86 o 
   9   6   3        1.40        8.13      4.94 o 
  10   6   3       56.23       38.61     11.31 o 
  -6   7   3       54.08       35.32      8.98 o 
  -5   7   3        4.13        0.24      4.57 o 
  -4   7   3      273.20      265.07     16.01 o 
  -3   7   3      324.66      330.82     15.63 o 
  -2   7   3     1005.50     1134.02     33.89 o 
  -1   7   3       29.49       34.93      6.66 o 
   0   7   3      706.57      715.08     16.05 o 
   1   7   3      103.76      126.50      8.23 o 
   2   7   3      355.55      372.33     12.58 o 
   3   7   3      227.63      211.18      5.08 o 
   4   7   3       28.97       46.17      9.90 o 
   5   7   3      589.80      529.64     31.77 o 
   6   7   3      435.33      461.47     19.29 o 
   7   7   3        2.39        0.93      8.75 o 
   8   7   3       41.61       43.26     10.07 o 
   9   7   3       64.62       74.80     12.00 o 
  10   7   3        2.79       -2.20      7.26 o 
  -6   8   3        4.00        6.62      5.27 o 
  -5   8   3       16.98       30.70      7.59 o 
  -4   8   3       77.62       50.04     11.52 o 
  -3   8   3      215.91      193.44     17.75 o 
  -2   8   3       88.23      125.71     32.41 o 
  -1   8   3      188.70      203.19      9.65 o 
   0   8   3      718.99      788.38     19.23 o 
   1   8   3      153.12      177.28     11.13 o 
   2   8   3      144.85      145.33     10.72 o 
   3   8   3      223.53      209.19     10.23 o 
   4   8   3      632.33      649.89     36.14 o 
   5   8   3        8.11       26.11     10.55 o 
   6   8   3      523.89      515.23     22.38 o 
   7   8   3      119.71      131.96     15.56 o 
   8   8   3       95.92      113.00     10.64 o 
   9   8   3       20.96       23.49      8.77 o 
  10   8   3       29.05       34.70     10.01 o 
  -6   9   3       19.33        3.47     11.09 o 
  -5   9   3       23.94       17.62     11.76 o 
  -4   9   3       14.51       10.20      7.62 o 
  -3   9   3      209.67      223.68     12.90 o 
  -2   9   3        5.90       11.66     10.60 o 
  -1   9   3      151.50      166.68     13.63 o 
   0   9   3       28.40       34.81      7.40 o 
   1   9   3       58.95       54.30      8.08 o 
   2   9   3      526.30      475.60     17.70 o 
   3   9   3      547.96      536.15     41.80 o 
   4   9   3      174.35      126.17     25.34 o 
   5   9   3      228.75      273.05     18.52 o 
   6   9   3       36.92       46.30     12.86 o 
   7   9   3      151.40      193.95     18.26 o 
   8   9   3       63.07       74.86     11.58 o 
   9   9   3      104.62      106.81     12.12 o 
  10   9   3       80.21       90.54     16.72 o 
  -5  10   3       41.84       22.73      9.45 o 
  -4  10   3      112.35       78.94     25.85 o 
  -3  10   3        6.39       -0.42     10.23 o 
  -2  10   3       73.89       82.28      9.37 o 
  -1  10   3        0.92        0.51      7.45 o 
   0  10   3      483.95      497.82     16.66 o 
   1  10   3       70.60       56.81     10.83 o 
   2  10   3      429.74      423.45     23.92 o 
   3  10   3       50.23       42.90     10.82 o 
   4  10   3      150.49       72.93     55.56 o 
   5  10   3       67.43       39.74     13.50 o 
   6  10   3       42.12       49.65     14.66 o 
   7  10   3       75.36       63.79     16.08 o 
   8  10   3       17.41       20.45     14.53 o 
   9  10   3      105.62      109.71     15.61 o 
  -4  11   3        8.61       32.32     21.54 o 
  -3  11   3       56.68       49.85     17.36 o 
  -2  11   3       35.38       37.38     11.43 o 
  -1  11   3      100.68      124.79     11.43 o 
   0  11   3       61.77       67.14     13.05 o 
   1  11   3       28.05       38.75     10.80 o 
   2  11   3       38.40       51.84     13.83 o 
   3  11   3        7.79        9.21     10.40 o 
   4  11   3      116.06       67.89      2.70 o 
   5  11   3       53.68       80.26     16.85 o 
   6  11   3       61.63       72.67     17.23 o 
   7  11   3       22.80       11.96     14.15 o 
   8  11   3       80.47       72.92     31.90 o 
  -3  12   3        6.77        4.07     14.21 o 
  -2  12   3       67.86       63.15     23.79 o 
  -1  12   3       44.20       74.96     42.44 o 
   0  12   3       49.09       55.20     13.53 o 
   1  12   3       91.09      129.58     53.25 o 
   2  12   3        0.31       -9.35      9.35 o 
   3  12   3       67.69       66.15     14.69 o 
   4  12   3        3.90       14.74      9.90 o 
   5  12   3       52.13       34.08     28.94 o 
   6  12   3       14.06       10.29     14.66 o 
   7  12   3       23.09       28.94     16.98 o 
  -1  13   3        5.85       -6.32     11.96 o 
   0  13   3       86.47       87.06     15.91 o 
   1  13   3        2.30        9.34     16.79 o 
   2  13   3       15.20       -2.43     15.63 o 
   3  13   3        0.19        8.42     12.35 o 
   4  13   3       92.05      109.49     15.21 o 
   5  13   3       30.77       15.18     28.94 o 
   6  13   3       34.59       32.41     19.42 o 
   2  14   3        1.79        2.32     13.63 o 
   3  14   3        5.54        8.23     15.31 o 
  -3 -12   4      126.09      165.65     15.88 o 
  -2 -12   4        2.25       -2.55      9.41 o 
  -1 -12   4       66.75       39.92     23.72 o 
   0 -12   4        1.15       17.90     12.71 o 
   1 -12   4       52.04       37.34     14.28 o 
  -5 -11   4        6.21       14.98      8.28 o 
  -4 -11   4      106.71      123.96     10.78 o 
  -3 -11   4        1.90       -1.72      6.93 o 
  -2 -11   4      121.93      103.36     12.77 o 
  -1 -11   4        4.34       12.23     12.60 o 
   0 -11   4       88.91       79.84     16.85 o 
   1 -11   4       11.03       29.41     23.15 o 
   2 -11   4        5.02       -4.87     10.83 o 
   3 -11   4       16.80       -3.12     21.93 o 
  -6 -10   4        0.02        0.74      9.27 o 
  -5 -10   4      158.52      157.10     18.78 o 
  -4 -10   4        6.22       -1.28      6.10 o 
  -3 -10   4      142.18      155.91     15.15 o 
  -2 -10   4       35.39       55.09     12.24 o 
  -1 -10   4      176.15      165.36     24.74 o 
   0 -10   4       64.87       72.56     15.35 o 
   1 -10   4       25.30       38.60     12.60 o 
   2 -10   4      125.80      129.69     18.95 o 
   3 -10   4        0.09       -6.68     10.37 o 
   4 -10   4       19.24       24.51     23.09 o 
  -7  -9   4       37.52       35.40      8.25 o 
  -6  -9   4       55.55       62.67     12.87 o 
  -5  -9   4       20.80       26.35      7.88 o 
  -4  -9   4      152.91      154.37     19.11 o 
  -3  -9   4       43.71       51.93     10.51 o 
  -2  -9   4      395.36      405.53     23.64 o 
  -1  -9   4      605.24      589.16     19.99 o 
   0  -9   4       15.12        4.97      8.47 o 
   1  -9   4      258.14      251.54     34.73 o 
   2  -9   4       20.48        6.72     38.07 o 
   3  -9   4       58.90       64.93     12.68 o 
   4  -9   4       18.50       21.27     10.91 o 
   5  -9   4       14.61       17.18     13.10 o 
   6  -9   4       37.90       28.62     20.43 o 
  -8  -8   4       68.19       66.62     24.31 o 
  -7  -8   4       79.25       95.41     11.81 o 
  -6  -8   4       58.72       59.12      6.75 o 
  -5  -8   4      317.20      347.64     11.94 o 
  -4  -8   4      475.95      448.05     13.30 o 
  -3  -8   4       14.70       19.29      6.65 o 
  -2  -8   4      241.51      252.99     15.37 o 
  -1  -8   4        3.96       -9.06      9.70 o 
   0  -8   4       54.07       45.97     12.21 o 
   1  -8   4       93.49       94.18     14.29 o 
   2  -8   4      380.66      371.90     37.04 o 
   3  -8   4       25.30       38.38     10.64 o 
   4  -8   4       40.20       36.59     12.22 o 
   5  -8   4       60.13       46.92     19.37 o 
   6  -8   4        4.79        7.28     16.20 o 
  -8  -7   4        0.56       -1.41      8.62 o 
  -7  -7   4      144.73      161.94     20.13 o 
  -6  -7   4       27.51       25.90      6.04 o 
  -5  -7   4      190.95      199.55     15.51 o 
  -4  -7   4      403.70      359.50     12.56 o 
  -3  -7   4      538.50      591.50     23.71 o 
  -2  -7   4       90.51      108.34      9.01 o 
  -1  -7   4      985.02      982.04     21.77 o 
   0  -7   4       24.55       40.59      8.92 o 
   1  -7   4      183.27      195.98     21.09 o 
   2  -7   4      354.23      400.25     29.52 o 
   3  -7   4       29.83       34.09     16.09 o 
   4  -7   4      376.80      393.70     58.84 o 
   5  -7   4       43.27       31.60     11.70 o 
   6  -7   4       91.15       49.67     18.13 o 
   7  -7   4       13.46       13.76     11.42 o 
  -9  -6   4        2.81      -14.40     18.26 o 
  -8  -6   4       22.90       21.27      6.04 o 
  -7  -6   4        5.29       13.04      6.09 o 
  -6  -6   4      226.96      206.88     17.36 o 
  -5  -6   4       87.16       94.81      6.04 o 
  -4  -6   4        6.59        4.90      4.71 o 
  -3  -6   4      276.65      300.38     10.60 o 
  -2  -6   4      347.74      356.48     10.94 o 
  -1  -6   4      542.21      536.15     18.39 o 
   0  -6   4       83.28       96.30     19.87 o 
   1  -6   4     1187.73     1232.82     31.06 o 
   2  -6   4       11.05       12.68      9.65 o 
   3  -6   4      393.93      396.99     18.30 o 
   4  -6   4       41.98       57.39      9.39 o 
   5  -6   4      233.81      241.57     18.07 o 
   6  -6   4        4.32       -4.87      9.00 o 
   7  -6   4      136.13      120.87     34.79 o 
   8  -6   4       44.89       41.75     18.05 o 
  -9  -5   4      104.84       80.26     23.54 o 
  -8  -5   4       37.56       33.26      7.84 o 
  -7  -5   4      203.96      202.86     28.75 o 
  -6  -5   4      153.32      142.47     17.65 o 
  -5  -5   4      309.85      337.49      9.79 o 
  -4  -5   4      386.20      381.36      9.32 o 
  -3  -5   4       60.08       68.91      6.00 o 
  -2  -5   4      689.42      653.97     11.31 o 
  -1  -5   4        1.39       11.96     10.91 o 
   0  -5   4     2775.49     2726.78     88.36 o 
   1  -5   4        3.49       12.28      8.22 o 
   2  -5   4      780.81      766.54     42.38 o 
   3  -5   4       90.84      106.34     19.87 o 
   4  -5   4      530.41      539.93     16.65 o 
   5  -5   4      441.02      410.02     32.15 o 
   6  -5   4       15.12       16.21      9.09 o 
   7  -5   4      114.53      146.00     13.53 o 
   8  -5   4        1.02       12.09     10.68 o 
   9  -5   4       40.32       20.96     15.82 o 
  -9  -4   4       33.22       23.02     11.58 o 
  -8  -4   4       53.06       49.17      6.72 o 
  -7  -4   4      372.48      360.36     11.39 o 
  -6  -4   4      402.31      375.93      9.88 o 
  -5  -4   4      459.02      452.52      7.67 o 
  -4  -4   4      197.19      207.08      6.72 o 
  -3  -4   4      743.63      700.16     14.76 o 
  -2  -4   4      300.52      349.49     14.24 o 
  -1  -4   4      788.33      723.81     15.24 o 
   0  -4   4      755.90      718.81     18.46 o 
   1  -4   4     1983.93     2026.61     29.65 o 
   2  -4   4      393.03      386.06     14.75 o 
   3  -4   4      736.78      753.01     19.16 o 
   4  -4   4      348.08      358.89     15.43 o 
   5  -4   4      209.29      203.88     23.79 o 
   6  -4   4      439.49      448.96     14.83 o 
   7  -4   4      126.42      107.20     13.27 o 
   8  -4   4      176.20      187.17     92.15 o 
   9  -4   4        4.18       12.05     11.11 o 
  -9  -3   4       65.88       64.82     14.02 o 
  -8  -3   4      231.59      229.16      6.88 o 
  -7  -3   4       64.01       61.73      3.71 o 
  -6  -3   4       67.77       65.52      4.10 o 
  -5  -3   4       18.35       16.93      4.54 o 
  -4  -3   4      613.72      604.40      7.97 o 
  -3  -3   4     1007.45     1019.98     18.77 o 
  -2  -3   4      955.76      902.89     11.91 o 
  -1  -3   4      681.40      659.52     11.63 o 
   0  -3   4      226.84      221.88      9.08 o 
   1  -3   4      664.81      620.28     24.37 o 
   2  -3   4      264.23      245.84     18.01 o 
   3  -3   4     1431.78     1424.33     69.19 o 
   4  -3   4      112.32      132.47     14.60 o 
   5  -3   4      747.89      749.88     17.52 o 
   6  -3   4       86.62       99.52      8.84 o 
   7  -3   4       95.35       95.72     10.61 o 
   8  -3   4       72.85       77.33      9.58 o 
   9  -3   4      120.36       78.79     37.62 o 
  -8  -2   4        1.82        0.79      4.57 o 
  -7  -2   4      682.68      641.83     14.78 o 
  -6  -2   4       52.22       65.73      4.36 o 
  -5  -2   4      617.56      583.16      7.12 o 
  -4  -2   4     1010.01      948.65     15.60 o 
  -3  -2   4       83.53       80.20      4.72 o 
  -2  -2   4      912.49      836.27     11.88 o 
  -1  -2   4      372.16      353.94      6.83 o 
   0  -2   4      823.89      744.49     10.63 o 
   1  -2   4        0.68       -2.25      7.01 o 
   2  -2   4      824.29      725.54     15.53 o 
   3  -2   4      406.18      397.62     10.19 o 
   4  -2   4      513.27      495.76     14.31 o 
   5  -2   4      938.62      914.43     20.70 o 
   6  -2   4      501.69      523.29     16.22 o 
   7  -2   4        2.33       10.77      7.97 o 
   8  -2   4        0.91       -0.80      5.62 o 
   9  -2   4      131.79      143.43     26.30 o 
  10  -2   4        1.02       -0.20      7.97 o 
  -8  -1   4      128.64      165.53     16.85 o 
  -7  -1   4       24.32       26.21      3.07 o 
  -6  -1   4      153.13      156.20      4.14 o 
  -5  -1   4        9.69        9.44      2.32 o 
  -4  -1   4       87.60       87.54      4.43 o 
  -3  -1   4     1631.78     1718.86     13.82 o 
  -2  -1   4       78.13       74.08      2.65 o 
  -1  -1   4      717.43      647.26      6.41 o 
   0  -1   4       17.74       16.24      2.86 o 
   1  -1   4     3602.59     3544.70     40.89 o 
   2  -1   4      334.16      295.95      9.05 o 
   3  -1   4     1034.48      968.83     15.31 o 
   4  -1   4      793.87      737.26     13.31 o 
   5  -1   4       90.91      108.63     24.95 o 
   6  -1   4     1132.60     1152.15     43.92 o 
   7  -1   4      251.50      259.97     10.57 o 
   8  -1   4       54.52       56.59      9.25 o 
   9  -1   4        4.09        7.90     18.71 o 
  10  -1   4       39.95       39.47     10.84 o 
  -8   0   4        7.71       -1.16     10.16 o 
  -7   0   4       16.65       26.37     11.32 o 
  -6   0   4      181.83      188.81     15.05 o 
  -5   0   4        0.59       -8.62      8.62 o 
  -4   0   4       22.87       19.29     13.50 o 
  -3   0   4      127.98      134.79     14.86 o 
  -2   0   4      413.37      368.68      8.61 o 
  -1   0   4       22.01       17.93      2.35 o 
   0   0   4      367.02      340.95      4.62 o 
   1   0   4     3746.93     3654.99     33.55 o 
   2   0   4     1127.02     1135.79     18.13 o 
   3   0   4      931.61      874.72     15.37 o 
   4   0   4       10.35       11.23      6.75 o 
   5   0   4     3772.62     3888.03     83.02 o 
   6   0   4      211.71      218.17     18.78 o 
   7   0   4     1192.20     1188.92     21.30 o 
   8   0   4       90.41      105.86      8.65 o 
   9   0   4      242.27      240.34     11.90 o 
  10   0   4       45.62       57.23     25.08 o 
  -8   1   4       20.71       26.49     22.76 o 
  -7   1   4      219.12      247.97     18.91 o 
  -6   1   4        2.69        6.69      9.26 o 
  -5   1   4       23.20       36.66     10.29 o 
  -4   1   4      169.32      178.13     20.58 o 
  -3   1   4      845.77      856.57     20.58 o 
  -2   1   4      597.39      549.63      9.89 o 
  -1   1   4        4.84        4.67      1.47 o 
   0   1   4      538.55      467.45      6.19 o 
   1   1   4       84.91       80.02      3.51 o 
   2   1   4     4564.50     4316.06     51.77 o 
   3   1   4       11.03       13.08      4.19 o 
   4   1   4     1275.29     1227.09     19.29 o 
   5   1   4        6.69       16.85      4.72 o 
   6   1   4      519.24      498.88     25.79 o 
   7   1   4      239.06      229.72     25.66 o 
   8   1   4      148.54      149.34     19.03 o 
   9   1   4      155.24      115.24     25.21 o 
  10   1   4        6.97       31.00     12.73 o 
  -8   2   4       57.02       82.70     17.23 o 
  -7   2   4       98.09       90.29     26.75 o 
  -6   2   4       32.11       55.05     11.96 o 
  -5   2   4      126.20      137.75     13.38 o 
  -4   2   4      153.85      152.15     12.35 o 
  -3   2   4      483.36      461.47     24.18 o 
  -2   2   4      427.49      452.08     13.63 o 
  -1   2   4     1146.53     1010.90      9.63 o 
   0   2   4      181.13      186.64      3.89 o 
   1   2   4      572.89      525.92     12.15 o 
   2   2   4       22.12       32.01      7.61 o 
   3   2   4      214.19      162.72      5.27 o 
   4   2   4      697.95      682.19     10.85 o 
   5   2   4     3169.81     3168.51     49.26 o 
   6   2   4      194.71      179.26     15.56 o 
   7   2   4      194.44      210.80     14.15 o 
   8   2   4      239.14      277.04     26.37 o 
   9   2   4       85.87       97.23     13.50 o 
  10   2   4      210.62      228.29     18.78 o 
  11   2   4        3.90       -6.69     11.96 o 
  -8   3   4       73.41       77.17     17.62 o 
  -7   3   4      113.14      140.32     17.62 o 
  -6   3   4       94.28       93.12     14.40 o 
  -5   3   4       78.32       53.63     19.68 o 
  -4   3   4     1061.26     1063.90     40.64 o 
  -3   3   4        8.04        8.89      4.89 o 
  -2   3   4     1594.09     1525.53     37.49 o 
  -1   3   4      142.36      139.07      3.62 o 
   0   3   4     2637.53     2420.58     23.14 o 
   1   3   4       60.13       78.65     10.02 o 
   2   3   4     1238.85     1177.55     14.08 o 
   3   3   4      714.37      656.58     33.18 o 
   4   3   4        2.76       11.83      5.66 o 
   5   3   4     1090.19     1053.61     23.02 o 
   6   3   4      113.27      127.46     17.88 o 
   7   3   4      679.64      669.95     32.54 o 
   8   3   4       56.77       47.97     10.42 o 
   9   3   4      113.86      132.47     14.53 o 
  10   3   4      154.65      163.54     17.75 o 
  11   3   4       16.35       15.95     12.48 o 
  -8   4   4        4.31       -1.54     12.86 o 
  -7   4   4      139.21      127.97     31.00 o 
  -6   4   4       30.50       28.36     12.73 o 
  -5   4   4      123.70      120.11      7.95 o 
  -4   4   4       18.00       14.93      2.62 o 
  -3   4   4      635.53      644.63      8.27 o 
  -2   4   4        7.89        9.45      1.83 o 
  -1   4   4      676.76      618.55     20.00 o 
   0   4   4       56.67       75.06     16.78 o 
   1   4   4     2871.81     2829.74     30.19 o 
   2   4   4      348.30      332.24      6.88 o 
   3   4   4      840.56      878.07      9.15 o 
   4   4   4     1720.22     1709.43     17.75 o 
   5   4   4        5.39        6.56      6.17 o 
   6   4   4      837.19      834.07     22.12 o 
   7   4   4      186.13      194.85     12.86 o 
   8   4   4       30.58       31.00     10.03 o 
   9   4   4       10.11       17.53      6.81 o 
  10   4   4      148.78      138.45     11.46 o 
  11   4   4       51.36       62.05     10.77 o 
  -8   5   4       92.09       64.18     32.93 o 
  -7   5   4        0.29        1.03     11.70 o 
  -6   5   4      295.39      286.44     11.16 o 
  -5   5   4      361.66      361.26     16.80 o 
  -4   5   4      236.15      248.95     11.59 o 
  -3   5   4       47.45       51.21      3.88 o 
  -2   5   4      219.63      215.41      7.36 o 
  -1   5   4       21.47       29.95      3.68 o 
   0   5   4       60.85       57.83      3.18 o 
   1   5   4      111.42      131.06     34.34 o 
   2   5   4       78.36      115.92     17.94 o 
   3   5   4       10.73       11.19      6.04 o 
   4   5   4      473.09      466.87     17.36 o 
   5   5   4      102.61       90.81      6.63 o 
   6   5   4      173.20      166.72     15.01 o 
   7   5   4      398.09      380.26     17.63 o 
   8   5   4      220.23      226.43     21.63 o 
   9   5   4       27.10       29.74      5.74 o 
  10   5   4      401.07      384.11     30.97 o 
  11   5   4        4.69       19.84     10.35 o 
  -7   6   4       44.25       22.64     16.08 o 
  -6   6   4       79.03       90.41      8.34 o 
  -5   6   4       44.85       49.36      4.29 o 
  -4   6   4      346.67      368.47      9.55 o 
  -3   6   4      202.20      223.42     10.55 o 
  -2   6   4      677.59      668.20     10.91 o 
  -1   6   4       64.84       63.16      4.78 o 
   0   6   4       73.42       82.42      4.72 o 
   1   6   4       51.10       69.69      4.84 o 
   2   6   4      809.42      840.94      9.93 o 
   3   6   4      132.43      149.71      9.90 o 
   4   6   4      219.04      206.56     12.22 o 
   5   6   4      132.15      134.30      9.44 o 
   6   6   4      250.28      263.84     12.48 o 
   7   6   4      355.28      326.31     29.32 o 
   8   6   4       46.90       31.14     12.15 o 
   9   6   4      275.26      214.66     36.26 o 
  10   6   4        5.40       -0.79      8.14 o 
  -7   7   4        9.66        9.77     26.88 o 
  -6   7   4       39.25       20.85      8.49 o 
  -5   7   4       95.17       97.69     11.11 o 
  -4   7   4       28.93       20.51      4.45 o 
  -3   7   4      156.96      162.56      8.47 o 
  -2   7   4        5.15       15.62      5.35 o 
  -1   7   4      251.96      266.36      9.32 o 
   0   7   4      173.43      202.78      7.91 o 
   1   7   4       89.83       90.45      4.27 o 
   2   7   4      391.12      387.06     27.07 o 
   3   7   4       16.46       20.37      5.53 o 
   4   7   4      514.68      459.67     28.17 o 
   5   7   4        4.84        2.70      7.85 o 
   6   7   4      403.49      394.69     15.21 o 
   7   7   4       18.77       27.60      7.26 o 
   8   7   4      107.17      108.70     16.85 o 
   9   7   4       13.14       14.44      7.99 o 
  10   7   4       86.76      105.79     11.73 o 
  -6   8   4       76.01       76.91     19.55 o 
  -5   8   4        0.96       -4.68      4.68 o 
  -4   8   4      121.87      120.61     28.42 o 
  -3   8   4       55.41       52.08     11.83 o 
  -2   8   4      639.69      644.03     13.70 o 
  -1   8   4      177.16      206.23     14.50 o 
   0   8   4      127.32      146.04     14.28 o 
   1   8   4      230.58      241.20      9.73 o 
   2   8   4        0.47        0.93      3.34 o 
   3   8   4      343.38      351.45      6.15 o 
   4   8   4       98.03      122.96     13.25 o 
   5   8   4      275.70      274.85     17.62 o 
   6   8   4        2.82       14.79     17.62 o 
   7   8   4       76.77       85.42      9.48 o 
   8   8   4      312.67      308.66     24.50 o 
   9   8   4       35.59       37.14      9.49 o 
  10   8   4       55.30       62.71     11.17 o 
  -6   9   4       12.70       -6.56     15.31 o 
  -5   9   4       55.02       36.11      8.75 o 
  -4   9   4       31.52       26.84     11.44 o 
  -3   9   4       17.70       16.24      7.80 o 
  -2   9   4      107.60       99.16      8.17 o 
  -1   9   4       29.36       23.35      8.06 o 
   0   9   4      505.05      529.63     17.02 o 
   1   9   4      484.80      469.50     14.30 o 
   2   9   4       30.28       48.75      8.58 o 
   3   9   4      159.21      148.38     23.15 o 
   4   9   4      510.88      452.98     21.74 o 
   5   9   4       67.07       75.24     13.63 o 
   6   9   4      325.31      338.77     34.21 o 
   7   9   4      146.08      146.61     13.18 o 
   8   9   4        6.53       18.75      8.77 o 
   9   9   4       46.74       46.43     10.67 o 
  10   9   4       10.06       14.74     10.02 o 
  -5  10   4       77.88       58.32     15.27 o 
  -4  10   4        5.88        2.87     10.64 o 
  -3  10   4       55.06       43.95      9.65 o 
  -2  10   4       15.54       13.75     10.80 o 
  -1  10   4        6.53       24.43      9.32 o 
   0  10   4       25.73       26.99     11.06 o 
   1  10   4      422.40      456.68     16.21 o 
   2  10   4       22.98       31.46      8.34 o 
   3  10   4      333.66      282.87     35.28 o 
   4  10   4      268.15      299.42     19.81 o 
   5  10   4        6.83       21.35     12.60 o 
   6  10   4       16.19       13.38     21.09 o 
   7  10   4        0.13       -7.33     12.35 o 
   8  10   4      136.00      141.95     13.45 o 
   9  10   4        6.77       -4.51      9.11 o 
  -4  11   4       86.16       72.92     12.40 o 
  -3  11   4        0.16        8.83     14.60 o 
  -2  11   4       76.98       61.90     12.06 o 
  -1  11   4        9.23        4.10     10.93 o 
   0  11   4       90.10       89.11     10.47 o 
   1  11   4       10.65       23.97     11.51 o 
   2  11   4        3.27       -7.92     13.06 o 
   3  11   4        7.66       11.89      3.56 o 
   4  11   4       37.86       30.61     13.63 o 
   5  11   4       43.89       57.62     15.95 o 
   6  11   4       23.47        9.65     22.38 o 
   7  11   4       96.92      102.76     19.42 o 
   8  11   4        4.06        9.25      9.74 o 
  -2  12   4       11.81       18.13     10.93 o 
  -1  12   4       18.68       30.77     15.37 o 
   0  12   4       16.70       16.82     19.74 o 
   1  12   4        5.94       30.01     13.25 o 
   2  12   4       35.38       34.60     12.83 o 
   3  12   4        2.00       -7.36      8.62 o 
   4  12   4       68.67       95.17     31.90 o 
   5  12   4        3.58        8.87     13.89 o 
   6  12   4       45.42       42.19     29.32 o 
   7  12   4        3.25        6.82     14.53 o 
  -1  13   4       58.29       78.33     14.90 o 
   0  13   4        0.19       -9.96      9.96 o 
   1  13   4       64.80       71.30     12.78 o 
   2  13   4        0.32       -0.54      8.38 o 
   3  13   4       26.66       43.36     12.24 o 
   4  13   4       13.81       -0.90     23.28 o 
   5  13   4       54.14       71.51     21.09 o 
   6  13   4       77.64       70.10     21.09 o 
  -4 -11   5       11.11       12.51      9.50 o 
  -3 -11   5       67.46       58.39     15.94 o 
  -2 -11   5       14.02       18.66      8.77 o 
  -1 -11   5       44.48       32.60     11.16 o 
   0 -11   5        4.28        3.05     10.23 o 
   1 -11   5        5.36       14.91     14.88 o 
   2 -11   5       26.92        3.60     22.06 o 
  -6 -10   5      293.19      287.45     13.09 o 
  -5 -10   5       10.84       12.94      7.39 o 
  -4 -10   5      108.85       67.69     15.44 o 
  -3 -10   5       16.93       12.91      8.28 o 
  -2 -10   5       55.08       66.67      9.56 o 
  -1 -10   5      109.80      137.70     24.08 o 
   0 -10   5        0.38       21.96     13.69 o 
   1 -10   5       60.39       59.14     13.14 o 
   2 -10   5        0.39        6.56     16.85 o 
   3 -10   5       46.45       21.97     12.32 o 
   4 -10   5        0.73        2.93     18.27 o 
  -7  -9   5       93.18       98.56     12.70 o 
  -6  -9   5       38.55       27.74      9.53 o 
  -5  -9   5      139.86      114.87     21.47 o 
  -4  -9   5       28.79       34.72      9.76 o 
  -3  -9   5       68.90       64.55      8.33 o 
  -2  -9   5       76.21       72.97     14.42 o 
  -1  -9   5      158.30      140.98     10.81 o 
   0  -9   5      199.44      200.84     30.55 o 
   1  -9   5       11.25        4.07      9.09 o 
   2  -9   5       92.74       78.21     16.28 o 
   3  -9   5       34.74       42.74     13.83 o 
   4  -9   5        0.62        7.85     17.70 o 
   5  -9   5       20.31       20.33     14.74 o 
  -7  -8   5      149.64      146.61     30.03 o 
  -6  -8   5       15.56       24.81     10.87 o 
  -5  -8   5      136.73      137.94      8.89 o 
  -4  -8   5       82.23       99.58     19.98 o 
  -3  -8   5      431.16      442.91     12.78 o 
  -2  -8   5        0.90       -3.42      9.76 o 
  -1  -8   5      460.58      491.29     14.11 o 
   0  -8   5      419.31      385.78     38.78 o 
   1  -8   5       21.22        9.46     10.96 o 
   2  -8   5      303.97      290.02     16.82 o 
   3  -8   5      177.23      150.58     15.05 o 
   4  -8   5       63.80       60.71     12.21 o 
   5  -8   5       10.71       -0.38     11.96 o 
   6  -8   5       22.22       17.15     10.99 o 
  -8  -7   5       20.88       24.57     10.93 o 
  -7  -7   5        5.57        2.38     13.05 o 
  -6  -7   5      134.33      146.75     12.92 o 
  -5  -7   5       85.26       64.99      7.61 o 
  -4  -7   5      187.87      209.65     19.71 o 
  -3  -7   5      385.77      386.10     17.58 o 
  -2  -7   5      173.57      175.33     13.47 o 
  -1  -7   5       36.74       38.83      6.91 o 
   0  -7   5      188.82      217.35     16.06 o 
   1  -7   5        1.94        0.56      9.26 o 
   2  -7   5       37.95       28.26      9.41 o 
   3  -7   5      302.27      317.15     16.01 o 
   4  -7   5       68.36       79.40     11.76 o 
   5  -7   5      244.03      253.13     28.04 o 
   6  -7   5        2.54        6.84      9.14 o 
   7  -7   5       22.80       15.35     10.49 o 
  -8  -6   5       12.26       13.98      4.77 o 
  -7  -6   5      170.01      183.06     10.00 o 
  -6  -6   5       30.90       12.38      9.33 o 
  -5  -6   5      517.69      553.92     14.96 o 
  -4  -6   5      314.06      324.55     12.84 o 
  -3  -6   5      255.18      265.16     22.18 o 
  -2  -6   5      306.73      328.18      9.89 o 
  -1  -6   5      136.49      163.18     17.09 o 
   0  -6   5     1220.97     1237.84     25.21 o 
   1  -6   5       19.85       13.93      7.85 o 
   2  -6   5      879.57      898.36     22.64 o 
   3  -6   5        0.18       -6.70      7.68 o 
   4  -6   5       98.91      108.12     33.38 o 
   5  -6   5      165.01      156.08     15.45 o 
   6  -6   5        3.00        4.63     10.40 o 
   7  -6   5        2.34        1.96     10.16 o 
   8  -6   5        2.12        6.72     15.91 o 
  -8  -5   5        7.50        6.43     10.42 o 
  -7  -5   5       82.29       59.80     12.10 o 
  -6  -5   5      333.79      343.58     10.32 o 
  -5  -5   5      256.43      242.86      7.94 o 
  -4  -5   5       26.75       27.62      6.75 o 
  -3  -5   5     1421.75     1416.22     22.84 o 
  -2  -5   5       95.05      113.79     14.24 o 
  -1  -5   5     1220.72     1232.79     23.15 o 
   0  -5   5      162.67      194.21     12.76 o 
   1  -5   5     2501.88     2571.94     46.90 o 
   2  -5   5      449.93      501.24     19.71 o 
   3  -5   5      445.02      438.65     15.77 o 
   4  -5   5      164.61      182.35     40.13 o 
   5  -5   5       62.72       67.57     12.54 o 
   6  -5   5      105.62      106.87     11.33 o 
   7  -5   5       62.70       49.56     10.16 o 
   8  -5   5       67.78       75.81     13.48 o 
  -9  -4   5       30.38       36.40     13.89 o 
  -8  -4   5       96.07       98.39     14.92 o 
  -7  -4   5       19.37       18.36      4.37 o 
  -6  -4   5      310.91      335.15      8.53 o 
  -5  -4   5        8.20        8.81      3.50 o 
  -4  -4   5      731.68      739.17     10.43 o 
  -3  -4   5        9.41       10.02      5.31 o 
  -2  -4   5      713.82      625.22     11.92 o 
  -1  -4   5      143.35      160.43      6.86 o 
   0  -4   5      333.63      307.05     10.73 o 
   1  -4   5      816.13      783.24     29.52 o 
   2  -4   5      303.49      290.25     46.04 o 
   3  -4   5       91.75       89.34      9.28 o 
   4  -4   5      403.22      411.45     52.92 o 
   5  -4   5      359.47      387.69     18.01 o 
   6  -4   5        1.47        6.59      9.23 o 
   7  -4   5      111.81       89.55     13.76 o 
   8  -4   5       28.85       50.33     12.95 o 
   9  -4   5        2.55       10.74     15.51 o 
  -9  -3   5       71.24       40.26     14.40 o 
  -8  -3   5       10.01        1.41      9.77 o 
  -7  -3   5      471.52      474.32      9.39 o 
  -6  -3   5       90.01      101.27      4.24 o 
  -5  -3   5       37.04       40.05      4.31 o 
  -4  -3   5       60.36       59.86      8.93 o 
  -3  -3   5     1168.49     1144.97     15.62 o 
  -2  -3   5      922.78      906.75     15.01 o 
  -1  -3   5     2350.80     2413.77     27.58 o 
   0  -3   5     1526.30     1531.90     18.31 o 
   1  -3   5      155.55      176.84      9.89 o 
   2  -3   5     1259.09     1256.85     47.07 o 
   3  -3   5      269.80      256.91     17.94 o 
   4  -3   5      898.42      858.64     19.37 o 
   5  -3   5       38.60       55.50      8.53 o 
   6  -3   5      167.08      168.95     15.31 o 
   7  -3   5      130.69      112.63     15.43 o 
   8  -3   5        3.35        0.45      6.52 o 
   9  -3   5       49.88       42.40     13.50 o 
  -9  -2   5        7.92       14.66     13.25 o 
  -8  -2   5       95.22       79.48     15.18 o 
  -7  -2   5       39.74       39.03      6.59 o 
  -6  -2   5      131.70      131.93      6.69 o 
  -5  -2   5        2.72        7.58      4.21 o 
  -4  -2   5     1170.25     1159.34     13.06 o 
  -3  -2   5     1227.44     1218.40     20.76 o 
  -2  -2   5        1.64        1.60      2.89 o 
  -1  -2   5      526.51      468.16      7.31 o 
   0  -2   5      113.53      119.09     10.94 o 
   1  -2   5      601.22      617.07     11.41 o 
   2  -2   5      401.53      376.04     10.13 o 
   3  -2   5      907.03      846.51     16.19 o 
   4  -2   5       70.40       79.67      8.94 o 
   5  -2   5      305.51      257.15     28.17 o 
   6  -2   5       17.18       19.61      8.08 o 
   7  -2   5      201.63      195.13     18.13 o 
   8  -2   5        9.74        2.33      7.07 o 
   9  -2   5        0.58       -8.00      8.00 o 
  10  -2   5      113.35      116.87     12.66 o 
  -8  -1   5       31.71       34.34     13.63 o 
  -7  -1   5      123.75      139.42     15.95 o 
  -6  -1   5      395.96      419.28     20.19 o 
  -5  -1   5      111.21      119.72      5.79 o 
  -4  -1   5     1064.86     1061.25     12.03 o 
  -3  -1   5      222.63      252.47      8.91 o 
  -2  -1   5     2726.29     2862.77     22.98 o 
  -1  -1   5      137.58      130.77      4.97 o 
   0  -1   5     1561.69     1494.56     15.75 o 
   1  -1   5     2034.39     2021.65     20.48 o 
   2  -1   5     1404.72     1503.90     29.90 o 
   3  -1   5     1221.67     1157.72     20.67 o 
   4  -1   5      168.96      172.06      8.34 o 
   5  -1   5      930.18      954.54     33.18 o 
   6  -1   5        9.98       13.51      6.33 o 
   7  -1   5      344.55      372.69     12.90 o 
   8  -1   5        4.59       -2.05      6.30 o 
   9  -1   5       86.16      102.87     23.79 o 
  10  -1   5        4.68       -1.33     13.16 o 
  -8   0   5       13.77        9.26     12.22 o 
  -7   0   5       73.81       82.96     14.53 o 
  -6   0   5        2.06       14.28     10.29 o 
  -5   0   5      353.21      352.40     17.88 o 
  -4   0   5       12.82       27.52      9.00 o 
  -3   0   5       60.33       45.02      8.23 o 
  -2   0   5      391.52      406.93     13.00 o 
  -1   0   5      316.79      334.95      5.41 o 
   0   0   5      728.11      709.23      8.60 o 
   1   0   5     4079.19     4379.11     42.20 o 
   2   0   5     8559.90     8861.81    134.34 o 
   3   0   5        2.57        6.28      9.52 o 
   4   0   5     2410.09     2404.36     31.51 o 
   5   0   5       16.38       11.81      9.36 o 
   6   0   5      416.01      386.00     13.93 o 
   7   0   5        3.41        2.07      5.35 o 
   8   0   5       31.16       31.44     12.86 o 
   9   0   5      135.89      177.16     21.22 o 
  10   0   5       56.73       53.09     20.32 o 
  -8   1   5       58.56       85.01     28.94 o 
  -7   1   5        0.13        4.50     10.93 o 
  -6   1   5      251.60      319.35     19.29 o 
  -5   1   5      134.07      137.36     14.28 o 
  -4   1   5      380.53      402.56     18.01 o 
  -3   1   5        2.49        8.96      5.92 o 
  -2   1   5     2884.84     2525.72    106.24 o 
  -1   1   5      355.75      352.95      5.90 o 
   0   1   5        1.85        2.53      2.23 o 
   1   1   5     8222.37     8293.97     86.21 o 
   2   1   5       18.89       31.08      3.60 o 
   3   1   5      634.76      566.44      9.89 o 
   4   1   5       15.79       34.52      8.61 o 
   5   1   5     1490.31     1430.45     21.65 o 
   6   1   5      147.04      142.69     10.56 o 
   7   1   5       41.59       37.49      8.23 o 
   8   1   5      141.66      191.89     22.89 o 
   9   1   5        2.05        2.46      6.55 o 
  10   1   5       48.89       71.38     15.69 o 
  -8   2   5       53.14       59.55     17.23 o 
  -7   2   5      126.66      145.33     30.87 o 
  -6   2   5      211.15      268.68     31.64 o 
  -5   2   5        2.74        1.03     14.79 o 
  -4   2   5      985.45      940.82     27.65 o 
  -3   2   5      205.67      192.54     12.73 o 
  -2   2   5     2499.84     2491.25     32.50 o 
  -1   2   5       82.99       89.64      4.79 o 
   0   2   5      481.38      402.66      6.50 o 
   1   2   5       28.54       30.38      2.47 o 
   2   2   5     3351.42     3372.77     33.83 o 
   3   2   5      208.31      205.94      6.13 o 
   4   2   5     2351.21     2365.39     29.72 o 
   5   2   5     1219.28     1219.59     21.87 o 
   6   2   5      906.48      891.11     53.05 o 
   7   2   5      284.66      317.28     10.91 o 
   8   2   5       38.24       44.76     11.45 o 
   9   2   5       80.39       38.71     21.61 o 
  10   2   5       14.03       34.85     13.89 o 
  11   2   5       63.68       69.45     17.36 o 
  -8   3   5       21.24       28.30     16.33 o 
  -7   3   5       75.75       85.27     17.36 o 
  -6   3   5       91.50      152.41     17.36 o 
  -5   3   5       13.07       20.71     10.80 o 
  -4   3   5        0.42       -9.90      9.90 o 
  -3   3   5     1087.23     1100.81     28.42 o 
  -2   3   5       29.84       38.86      1.77 o 
  -1   3   5      429.66      387.35      5.34 o 
   0   3   5      287.88      269.61      4.83 o 
   1   3   5      681.31      679.21      8.21 o 
   2   3   5      300.25      298.36      7.11 o 
   3   3   5      262.19      247.10      5.31 o 
   4   3   5      846.38      806.80     19.16 o 
   5   3   5        2.16        3.99     11.06 o 
   6   3   5      613.22      659.02     20.58 o 
   7   3   5       51.83       56.46     10.55 o 
   8   3   5      128.44      144.82     24.05 o 
   9   3   5       11.89       40.51     21.35 o 
  10   3   5      175.91      178.13     18.52 o 
  11   3   5       56.12       64.18     16.85 o 
  -8   4   5       51.64       36.14     18.39 o 
  -7   4   5        1.18       -6.17     21.86 o 
  -6   4   5      370.41      394.20     23.92 o 
  -5   4   5      239.89      278.97     18.78 o 
  -4   4   5      375.63      384.43     18.78 o 
  -3   4   5        5.59        6.88      5.27 o 
  -2   4   5      553.98      523.95     18.78 o 
  -1   4   5      378.28      400.10      9.52 o 
   0   4   5      397.58      357.40      7.42 o 
   1   4   5      490.47      473.46      5.13 o 
   2   4   5       69.01       73.90      6.83 o 
   3   4   5     1494.09     1515.89     19.68 o 
   4   4   5      209.96      214.31     14.15 o 
   5   4   5      400.64      414.40     15.18 o 
   6   4   5       86.50       94.27     10.93 o 
   7   4   5      226.70      216.97     14.66 o 
   8   4   5      313.69      393.82     30.48 o 
   9   4   5        1.14       11.06     10.16 o 
  10   4   5      321.36      311.44     36.08 o 
  11   4   5        0.10       -2.45      8.27 o 
  -8   5   5        2.15       -3.47     25.59 o 
  -7   5   5       37.37       43.34     16.59 o 
  -6   5   5       47.58       55.69     15.43 o 
  -5   5   5      277.56      202.10     80.51 o 
  -4   5   5      374.90      378.59      8.66 o 
  -3   5   5      247.68      269.54     32.73 o 
  -2   5   5       20.39       20.62      5.45 o 
  -1   5   5        1.15       -0.63      3.95 o 
   0   5   5      236.64      228.23      8.62 o 
   1   5   5       63.58       76.63      4.08 o 
   2   5   5     1968.24     2051.14     27.89 o 
   3   5   5      218.93      258.06      8.75 o 
   4   5   5      166.57      158.80     10.19 o 
   5   5   5      635.83      598.80     35.56 o 
   6   5   5      288.21      267.30     20.96 o 
   7   5   5      420.28      416.97     28.94 o 
   8   5   5       60.35       59.65      6.50 o 
   9   5   5      113.44      112.13      8.21 o 
  10   5   5        0.85       -5.44      8.00 o 
  11   5   5       79.01       85.91     17.23 o 
  -7   6   5       23.68       32.54     17.49 o 
  -6   6   5       41.17       30.35     25.59 o 
  -5   6   5       59.35       61.31      3.37 o 
  -4   6   5       17.28       15.28      2.98 o 
  -3   6   5       44.09       33.55      4.98 o 
  -2   6   5      370.45      357.48     16.42 o 
  -1   6   5      206.00      172.62     30.46 o 
   0   6   5        1.42        4.03      3.41 o 
   1   6   5      263.55      248.27      8.05 o 
   2   6   5      815.87      844.94     13.35 o 
   3   6   5      674.30      640.89     18.26 o 
   4   6   5      170.39      174.73     24.12 o 
   5   6   5      245.79      264.13     18.46 o 
   6   6   5      679.53      663.09     18.31 o 
   7   6   5        5.33        9.78      8.06 o 
   8   6   5      736.85      622.18     78.71 o 
   9   6   5       51.03       48.61     29.45 o 
  10   6   5      194.32      183.70     13.67 o 
  -7   7   5        3.47        9.00     27.27 o 
  -6   7   5       31.21       19.81     14.92 o 
  -5   7   5        1.94        4.88      4.65 o 
  -4   7   5      165.47      181.51      8.29 o 
  -3   7   5        2.03        4.58      4.33 o 
  -2   7   5      445.68      477.03     26.52 o 
  -1   7   5      264.03      273.56      7.57 o 
   0   7   5       45.76       49.23      5.30 o 
   1   7   5      128.53      124.39      7.38 o 
   2   7   5       54.69       62.57      4.09 o 
   3   7   5      370.81      386.78      7.36 o 
   4   7   5        7.92       19.03      8.62 o 
   5   7   5      782.22      767.35     17.13 o 
   6   7   5        0.05        2.93      5.67 o 
   7   7   5       47.75       41.72      9.79 o 
   8   7   5      258.66      239.29     21.28 o 
   9   7   5       99.51       52.55     17.03 o 
  10   7   5       63.11       77.55     14.47 o 
  -6   8   5        5.31       19.29     16.21 o 
  -5   8   5      123.90      126.91     14.02 o 
  -4   8   5        1.14        1.97      3.96 o 
  -3   8   5      142.17      141.57     16.86 o 
  -2   8   5       17.02       22.94      5.11 o 
  -1   8   5      139.32      161.61      7.41 o 
   0   8   5      308.55      331.50      7.83 o 
   1   8   5       21.41       21.55      6.99 o 
   2   8   5      186.39      180.66     10.80 o 
   3   8   5        2.88        2.24      5.34 o 
   4   8   5      424.69      412.98     18.91 o 
   5   8   5      126.98      133.12     13.89 o 
   6   8   5      379.97      383.69     13.63 o 
   7   8   5        0.97       14.54      9.11 o 
   8   8   5        4.70        2.67     10.35 o 
   9   8   5       52.24       36.59     29.32 o 
  10   8   5       28.03       17.79     12.41 o 
  -5   9   5       16.62        9.00     23.92 o 
  -4   9   5       45.21       31.66      6.66 o 
  -3   9   5      144.80      147.98      7.59 o 
  -2   9   5       14.63       18.16      5.96 o 
  -1   9   5       92.91      120.73      7.26 o 
   0   9   5        1.14        5.42      5.68 o 
   1   9   5      400.83      378.12     12.19 o 
   2   9   5      187.60      198.12     16.46 o 
   3   9   5       84.02       84.99     16.66 o 
   4   9   5      274.15      280.25     17.75 o 
   5   9   5        3.29       -0.64     15.31 o 
   6   9   5      151.72      133.12     16.72 o 
   7   9   5       18.31       20.52      8.62 o 
   8   9   5      242.14      208.78     77.94 o 
   9   9   5        0.16        0.12      9.48 o 
  -4  10   5       67.73       49.74      9.63 o 
  -3  10   5       27.82        9.51      7.92 o 
  -2  10   5       24.15       32.80      7.18 o 
  -1  10   5       51.87       37.47      7.71 o 
   0  10   5       83.09       81.52      7.07 o 
   1  10   5      166.92      156.92     22.56 o 
   2  10   5      370.87      347.28      8.49 o 
   3  10   5      136.57      114.12     18.84 o 
   4  10   5      125.45      140.96     16.21 o 
   5  10   5      138.23       97.49     26.88 o 
   6  10   5        0.04        5.14     11.70 o 
   7  10   5      130.44      133.98     16.85 o 
   8  10   5       57.41       63.63     26.94 o 
   9  10   5       41.18       41.61     19.66 o 
  -3  11   5       16.46        4.97      8.46 o 
  -2  11   5        0.80        2.72      6.37 o 
  -1  11   5       59.22       53.27      7.09 o 
   0  11   5        0.81        9.74      6.40 o 
   1  11   5       23.87       34.72      7.55 o 
   2  11   5        2.80        9.54      5.47 o 
   3  11   5        2.40        0.22      2.51 o 
   4  11   5      101.29      146.75     17.75 o 
   5  11   5        4.04       17.11     22.76 o 
   6  11   5       51.84       45.53     16.59 o 
   7  11   5       16.52       -8.23     23.28 o 
   8  11   5       76.78       98.92     16.15 o 
  -2  12   5       21.52       24.71      7.48 o 
  -1  12   5       35.95       34.60      9.67 o 
   0  12   5        4.54       33.84     16.40 o 
   1  12   5       53.14       65.80      9.20 o 
   2  12   5        1.30        4.74      5.73 o 
   3  12   5       50.65       77.94     17.75 o 
   4  12   5        7.82        5.66     12.86 o 
   5  12   5       99.53       80.26     30.87 o 
   6  12   5       51.50       54.92     18.13 o 
   7  12   5       27.48       -1.54     22.76 o 
   0  13   5       64.86       79.15     16.27 o 
   1  13   5        0.06       14.48     19.27 o 
   2  13   5       35.61       29.99     13.00 o 
   3  13   5        1.91       19.81     15.56 o 
   4  13   5       58.73       72.80     19.81 o 
   5  13   5       28.01       65.46     19.42 o 
   6  13   5       19.06       16.21     17.36 o 
  -3 -11   6        0.97       -5.58     16.20 o 
  -2 -11   6        4.57        3.01      9.09 o 
  -1 -11   6       31.03       35.51     14.37 o 
   0 -11   6       13.90        8.20      9.36 o 
   1 -11   6       15.53       42.57     19.68 o 
  -5 -10   6       44.67       18.07     14.02 o 
  -4 -10   6       53.94       42.82     12.15 o 
  -3 -10   6       29.14       44.21     10.60 o 
  -2 -10   6       38.46       25.46      9.88 o 
  -1 -10   6        5.55       -3.09      8.53 o 
   0 -10   6       47.65       39.96     18.33 o 
   1 -10   6        2.65       -8.55     18.56 o 
   2 -10   6       32.04       20.57     12.77 o 
   3 -10   6        2.59        9.28     14.51 o 
  -6  -9   6       72.02       67.93     10.45 o 
  -5  -9   6       31.97       34.55      8.12 o 
  -4  -9   6       25.94       24.87      8.59 o 
  -3  -9   6       42.15       41.14      9.41 o 
  -2  -9   6       18.32       21.24      8.69 o 
  -1  -9   6      227.30      205.61     20.48 o 
   0  -9   6       60.00       72.37     12.38 o 
   1  -9   6       45.25       42.28     14.82 o 
   2  -9   6       38.94       39.14     13.57 o 
   3  -9   6       68.12       46.98     13.41 o 
   4  -9   6       43.78       41.82     17.56 o 
   5  -9   6        5.58        5.25     10.99 o 
  -6  -8   6      116.70      106.60     11.78 o 
  -5  -8   6       21.60       20.83      6.88 o 
  -4  -8   6      316.50      349.41     15.90 o 
  -3  -8   6       24.48       35.86      8.44 o 
  -2  -8   6      141.52      154.88     11.21 o 
  -1  -8   6       19.23       24.89      8.60 o 
   0  -8   6       11.75       -0.90      7.78 o 
   1  -8   6      192.21      184.75     17.99 o 
   2  -8   6        1.50       -5.09     15.82 o 
   3  -8   6       85.12       81.03     13.05 o 
   4  -8   6        0.04       10.84     12.40 o 
   5  -8   6       22.67       17.78     11.47 o 
   6  -8   6        0.03       10.78     11.17 o 
  -7  -7   6      115.63       91.49     16.86 o 
  -6  -7   6        0.03        1.69      5.69 o 
  -5  -7   6      195.45      205.70     15.93 o 
  -4  -7   6       31.44       30.98      7.18 o 
  -3  -7   6       82.49       82.96      8.91 o 
  -2  -7   6      319.08      310.32     20.98 o 
  -1  -7   6      215.37      204.25     25.01 o 
   0  -7   6      199.60      238.07     16.61 o 
   1  -7   6        2.99       10.42     10.44 o 
   2  -7   6      103.15      100.53     14.49 o 
   3  -7   6       32.70       29.76     12.87 o 
   4  -7   6       48.83       56.09     14.47 o 
   5  -7   6       30.51       21.37     17.99 o 
   6  -7   6       39.14       36.12     11.74 o 
   7  -7   6        0.43        1.71     10.16 o 
  -7  -6   6       40.98       31.80      9.86 o 
  -6  -6   6      344.92      339.51     21.74 o 
  -5  -6   6       96.87      113.09     12.59 o 
  -4  -6   6       84.47       93.34     10.29 o 
  -3  -6   6      986.91     1008.19     20.56 o 
  -2  -6   6      167.37      182.96     11.46 o 
  -1  -6   6      543.15      546.31     15.42 o 
   0  -6   6        0.05       -6.27      6.27 o 
   1  -6   6      628.45      652.55     22.82 o 
   2  -6   6       57.39       70.55     10.18 o 
   3  -6   6       92.19      136.04     25.92 o 
   4  -6   6        4.19       -2.37      7.56 o 
   5  -6   6        0.61       -6.26     10.14 o 
   6  -6   6       72.19       44.04     14.18 o 
   7  -6   6       25.75       15.45     13.16 o 
  -8  -5   6       70.04       81.67     16.08 o 
  -7  -5   6       72.40       83.77      7.87 o 
  -6  -5   6      285.82      245.87     15.35 o 
  -5  -5   6      582.76      579.62     20.38 o 
  -4  -5   6      164.52      180.87     13.94 o 
  -3  -5   6        6.55        2.00      4.21 o 
  -2  -5   6      844.05      863.92     14.68 o 
  -1  -5   6        5.07       10.91      7.07 o 
   0  -5   6      521.87      565.43     15.05 o 
   1  -5   6      247.94      245.58     12.46 o 
   2  -5   6      324.35      300.96     13.86 o 
   3  -5   6       73.84       72.51      9.74 o 
   4  -5   6       48.28       62.88     17.94 o 
   5  -5   6       16.87       18.83     12.35 o 
   6  -5   6      120.38       92.68     12.04 o 
   7  -5   6        6.12       11.37      9.14 o 
   8  -5   6        0.95       -6.79      9.36 o 
  -8  -4   6       70.12       70.48     26.49 o 
  -7  -4   6      248.81      245.91     19.29 o 
  -6  -4   6        4.26        2.74      5.96 o 
  -5  -4   6      625.98      634.18     11.77 o 
  -4  -4   6       15.15       16.63      5.11 o 
  -3  -4   6     1250.10     1252.74     18.17 o 
  -2  -4   6        1.68       -6.11      6.11 o 
  -1  -4   6     1143.43     1134.12     26.31 o 
   0  -4   6      257.08      277.26      9.78 o 
   1  -4   6      497.98      459.63     21.29 o 
   2  -4   6      528.66      509.15     15.34 o 
   3  -4   6       41.17       39.35      8.48 o 
   4  -4   6      131.40      124.99     21.86 o 
   5  -4   6       33.40       32.86      8.62 o 
   6  -4   6       74.43       69.97     13.33 o 
   7  -4   6        9.99        9.96     11.45 o 
   8  -4   6       52.75       40.08     13.52 o 
   9  -4   6       40.61       59.16     26.24 o 
  -8  -3   6      192.02      182.12     33.18 o 
  -7  -3   6       11.09       -1.80     10.29 o 
  -6  -3   6      186.87      186.19     12.31 o 
  -5  -3   6        8.20        8.35      5.21 o 
  -4  -3   6      550.55      535.14      9.03 o 
  -3  -3   6      261.61      234.45      7.12 o 
  -2  -3   6      471.75      466.03      8.91 o 
  -1  -3   6      348.07      351.82      8.50 o 
   0  -3   6      442.80      409.72      9.38 o 
   1  -3   6      788.92      776.35     20.26 o 
   2  -3   6      209.55      216.77     12.10 o 
   3  -3   6      682.02      702.22     21.12 o 
   4  -3   6       99.35       86.94     12.21 o 
   5  -3   6      110.74      107.98     12.86 o 
   6  -3   6      308.47      300.17     13.97 o 
   7  -3   6       14.41        9.16      7.85 o 
   8  -3   6      155.79      186.02     13.35 o 
   9  -3   6        8.29       13.77     11.96 o 
  -8  -2   6       12.32        7.20     21.22 o 
  -7  -2   6      230.36      249.38     19.81 o 
  -6  -2   6      175.86      174.76      4.04 o 
  -5  -2   6        4.65        6.35      3.96 o 
  -4  -2   6      671.44      687.16     11.32 o 
  -3  -2   6        1.02        4.51      3.71 o 
  -2  -2   6     1599.41     1600.38     19.40 o 
  -1  -2   6        0.03        5.39      3.77 o 
   0  -2   6     1156.96     1111.10     15.69 o 
   1  -2   6        3.00        1.29      3.70 o 
   2  -2   6      363.49      339.81     10.62 o 
   3  -2   6      170.08      169.08     12.35 o 
   4  -2   6      344.45      349.16     15.91 o 
   5  -2   6      293.72      261.82     18.39 o 
   6  -2   6       71.37       69.55      8.80 o 
   7  -2   6       48.26       53.94      9.23 o 
   8  -2   6        0.22        1.14      7.08 o 
   9  -2   6       34.33       43.16     13.36 o 
  -8  -1   6       35.74       41.41     15.56 o 
  -7  -1   6      384.79      351.12     23.02 o 
  -6  -1   6      159.17      187.91     16.85 o 
  -5  -1   6      350.83      341.09     18.91 o 
  -4  -1   6      128.38      141.65      3.47 o 
  -3  -1   6     1126.72     1137.77     14.54 o 
  -2  -1   6      808.54      788.97     11.44 o 
  -1  -1   6      819.99      839.83     10.96 o 
   0  -1   6     1028.65     1018.94     11.94 o 
   1  -1   6      492.58      495.02     11.25 o 
   2  -1   6     1183.19     1196.31     18.26 o 
   3  -1   6      173.99      178.09     10.42 o 
   4  -1   6       31.44       30.31     11.18 o 
   5  -1   6        7.86       12.59     10.29 o 
   6  -1   6      437.88      461.86     14.21 o 
   7  -1   6        1.93       -5.94      7.71 o 
   8  -1   6      126.39      145.39     17.36 o 
   9  -1   6       71.55       78.67     14.07 o 
  10  -1   6      121.59      108.00     14.73 o 
  -8   0   6       25.29       34.98     15.31 o 
  -7   0   6        3.85      -12.99     12.99 o 
  -6   0   6      355.79      338.51     21.09 o 
  -5   0   6       49.23       63.28     12.48 o 
  -4   0   6      770.93      795.45     18.07 o 
  -3   0   6      708.05      701.56     23.99 o 
  -2   0   6     1507.42     1548.04     14.33 o 
  -1   0   6     1489.86     1479.32     14.41 o 
   0   0   6      792.37      827.69     13.36 o 
   1   0   6      679.55      684.55     19.29 o 
   2   0   6     1357.46     1496.37     18.21 o 
   3   0   6       28.98       40.57      5.40 o 
   4   0   6        0.18        4.42      4.79 o 
   5   0   6       84.71      115.45     17.62 o 
   6   0   6      161.28      167.41     11.13 o 
   7   0   6       41.19       44.40      7.73 o 
   8   0   6        1.12       -1.46     10.91 o 
   9   0   6        4.82        7.27      7.57 o 
  10   0   6       67.48       56.17     12.72 o 
  -8   1   6        2.70        9.00     14.15 o 
  -7   1   6      324.87      330.41     23.41 o 
  -6   1   6       78.26       83.86     14.92 o 
  -5   1   6      328.16      371.44     32.67 o 
  -4   1   6      471.55      455.55     20.45 o 
  -3   1   6      697.18      724.78     15.67 o 
  -2   1   6     1316.57     1219.04     12.44 o 
  -1   1   6      611.84      638.03      8.26 o 
   0   1   6     2827.52     2803.14     25.72 o 
   1   1   6      865.18      883.95     11.15 o 
   2   1   6    14994.99    15384.31    198.36 o 
   3   1   6      379.83      383.05     16.08 o 
   4   1   6      178.63      193.77     18.33 o 
   5   1   6       61.83       67.33     14.28 o 
   6   1   6       47.29       59.17      8.63 o 
   7   1   6       63.79       74.40     10.80 o 
   8   1   6       25.50       25.06     12.98 o 
   9   1   6       81.46       88.90     10.25 o 
  10   1   6        0.79        0.39     19.55 o 
  -8   2   6       35.74       56.33     18.39 o 
  -7   2   6       57.14       75.75     29.45 o 
  -6   2   6      167.16      127.71     29.32 o 
  -5   2   6        8.54       10.29     17.62 o 
  -4   2   6        0.42       -9.90      9.90 o 
  -3   2   6      874.38      900.17     26.11 o 
  -2   2   6      243.83      241.61     15.50 o 
  -1   2   6     2964.24     2966.38     29.58 o 
   0   2   6       59.79       83.19      6.94 o 
   1   2   6      134.18      115.24      4.21 o 
   2   2   6       16.84       18.89      3.39 o 
   3   2   6       11.83       21.16      3.31 o 
   4   2   6      265.36      278.49     15.43 o 
   5   2   6       58.10       78.66     11.25 o 
   6   2   6      570.37      552.41     17.00 o 
   7   2   6       19.44       16.38      6.30 o 
   8   2   6      245.00      231.89     17.75 o 
   9   2   6        0.12       -8.36     11.45 o 
  10   2   6      118.63      107.91     30.35 o 
  -8   3   6       30.01       52.99     19.16 o 
  -7   3   6       47.70       45.02     16.59 o 
  -6   3   6      389.07      427.64     25.08 o 
  -5   3   6       37.01       33.57     12.60 o 
  -4   3   6      234.57      260.32     17.49 o 
  -3   3   6        9.65        2.96     14.28 o 
  -2   3   6      609.57      614.97      6.47 o 
  -1   3   6      252.08      244.70      4.53 o 
   0   3   6      449.44      424.30     15.55 o 
   1   3   6      505.30      514.42      8.55 o 
   2   3   6     1166.46     1212.69     17.03 o 
   3   3   6      722.65      737.07     17.75 o 
   4   3   6        5.06       12.01      8.30 o 
   5   3   6      618.24      657.48     30.61 o 
   6   3   6       16.26       18.13      9.26 o 
   7   3   6      140.13      110.61     22.12 o 
   8   3   6      211.56      242.70     17.62 o 
   9   3   6        2.12       17.11     11.96 o 
  10   3   6       50.45       36.40     25.08 o 
  -7   4   6       71.36       59.55     31.51 o 
  -6   4   6        9.30       -4.12     12.35 o 
  -5   4   6       87.45       98.00     15.82 o 
  -4   4   6        3.12       12.48     10.16 o 
  -3   4   6      273.72      315.75     28.04 o 
  -2   4   6      383.76      390.91      5.58 o 
  -1   4   6       50.16       50.44      5.15 o 
   0   4   6     2037.54     2080.21     17.02 o 
   1   4   6      259.11      272.02      5.77 o 
   2   4   6      923.55      966.74     11.07 o 
   3   4   6        9.78       12.52      4.37 o 
   4   4   6      817.97      790.51     15.39 o 
   5   4   6      907.91      916.80     19.87 o 
   6   4   6      295.60      278.32     15.69 o 
   7   4   6      516.69      511.76     20.96 o 
   8   4   6       83.63       67.65     13.12 o 
   9   4   6        9.13        5.40     10.80 o 
  10   4   6       86.12       85.40     28.55 o 
  -7   5   6        4.11        2.32     14.53 o 
  -6   5   6       71.24       91.19     18.52 o 
  -5   5   6      112.36      148.94     18.26 o 
  -4   5   6      255.46      294.14     19.42 o 
  -3   5   6      203.45      201.61      8.44 o 
  -2   5   6      171.36      202.61     18.71 o 
  -1   5   6       88.70       91.04      6.59 o 
   0   5   6      459.97      486.00     12.85 o 
   1   5   6      585.82      554.71     12.98 o 
   2   5   6      490.29      588.18     38.07 o 
   3   5   6      818.91      806.19      9.52 o 
   4   5   6      831.35      836.46     13.63 o 
   5   5   6       35.21       42.93      2.48 o 
   6   5   6      244.45      241.54     21.35 o 
   7   5   6       87.95       88.87     12.60 o 
   8   5   6      192.43      182.12     16.46 o 
   9   5   6        1.92       -0.41      3.27 o 
  -7   6   6       54.77       45.92     20.58 o 
  -6   6   6        1.21      -25.08     26.24 o 
  -5   6   6        0.52        1.67     10.68 o 
  -4   6   6       87.18       96.88      3.61 o 
  -3   6   6       90.49      105.58     17.49 o 
  -2   6   6      267.72      279.00     12.94 o 
  -1   6   6       26.29       32.56      5.21 o 
   0   6   6      609.30      596.75     10.94 o 
   1   6   6      169.58      154.76      7.47 o 
   2   6   6      995.96     1044.92     15.85 o 
   3   6   6      802.66      796.59     14.54 o 
   4   6   6       89.17      102.61      8.89 o 
   5   6   6      708.82      737.15     16.13 o 
   6   6   6        0.72        1.21     11.96 o 
   7   6   6      895.08      916.36     46.11 o 
   8   6   6      106.20       71.83      5.68 o 
   9   6   6      363.08      372.72     16.23 o 
  10   6   6       22.41       20.84     12.03 o 
  -6   7   6        6.91        7.97     14.28 o 
  -5   7   6       78.87      108.29     18.13 o 
  -4   7   6        0.65       -4.12      8.75 o 
  -3   7   6       54.71       46.99      8.04 o 
  -2   7   6       47.44       32.77      7.16 o 
  -1   7   6      281.88      285.22     10.57 o 
   0   7   6      306.06      311.82     10.48 o 
   1   7   6       13.46       20.11      7.42 o 
   2   7   6      461.99      453.79      9.52 o 
   3   7   6        4.01        6.36      2.89 o 
   4   7   6      398.73      431.57     12.15 o 
   5   7   6       18.78       27.08     14.79 o 
   6   7   6      553.98      585.76     29.90 o 
   7   7   6       23.76       19.04      9.48 o 
   8   7   6        0.93       -0.30      6.49 o 
   9   7   6      134.86      125.01     12.43 o 
  10   7   6       26.13       27.20     10.31 o 
  -6   8   6       29.94       19.16     16.59 o 
  -5   8   6        0.13      -10.93     13.63 o 
  -4   8   6       21.47       25.64     10.49 o 
  -3   8   6      153.60      154.26     27.97 o 
  -2   8   6      125.80      121.35      9.58 o 
  -1   8   6      282.12      272.52     11.47 o 
   0   8   6        0.24        6.02      7.89 o 
   1   8   6      461.25      451.43     17.88 o 
   2   8   6        0.07        3.13      6.11 o 
   3   8   6      165.57      183.98      9.00 o 
   4   8   6       29.09       20.84     15.82 o 
   5   8   6       66.80       61.58      8.12 o 
   6   8   6      171.43      166.72     11.03 o 
   7   8   6      322.93      348.65     44.95 o 
   8   8   6      113.20      132.80     14.84 o 
   9   8   6       37.50       44.42     10.68 o 
  10   8   6       40.08       43.80     24.89 o 
  -5   9   6       44.55       48.23     29.84 o 
  -4   9   6       23.32       20.06     14.60 o 
  -3   9   6        8.54       11.13      5.00 o 
  -2   9   6      144.35      134.82     25.08 o 
  -1   9   6        0.00        6.34      5.61 o 
   0   9   6       87.32       97.62      8.49 o 
   1   9   6       78.05       75.07      6.13 o 
   2   9   6       23.60       14.76      4.09 o 
   3   9   6       10.11        8.77      4.21 o 
   4   9   6       89.45      105.21     22.89 o 
   5   9   6      467.55      445.65     22.64 o 
   6   9   6        5.63       18.88      9.38 o 
   7   9   6      123.16      124.91     12.03 o 
   8   9   6       14.31        6.32      8.40 o 
   9   9   6       69.02       75.57     12.36 o 
  -4  10   6       17.60       -6.69     12.86 o 
  -3  10   6       31.35       24.65      6.76 o 
  -2  10   6        5.65        4.32      4.93 o 
  -1  10   6       12.21       15.49      6.99 o 
   0  10   6        5.27       16.23      6.88 o 
   1  10   6      233.15      218.17     11.96 o 
   2  10   6      143.96      142.14      6.92 o 
   3  10   6      107.02       89.76      6.43 o 
   4  10   6      294.65      303.40     20.19 o 
   5  10   6       65.01       82.06     15.69 o 
   6  10   6        5.72       10.36      9.99 o 
   7  10   6       37.66       40.72     13.10 o 
   8  10   6       76.34       80.53     12.47 o 
   9  10   6       29.15       46.73     12.67 o 
  -3  11   6       10.18        2.12      6.39 o 
  -2  11   6       41.29       21.18      7.14 o 
  -1  11   6       23.13       14.67      5.85 o 
   0  11   6       31.03       24.14      6.96 o 
   1  11   6      104.64       76.14     10.19 o 
   2  11   6       17.48        9.01      7.37 o 
   3  11   6       71.10       57.88     24.69 o 
   4  11   6       44.56       41.29     14.02 o 
   5  11   6      229.47      238.19     22.25 o 
   6  11   6        0.59       12.09     23.15 o 
   7  11   6       59.24       76.02     12.47 o 
   8  11   6       31.83       53.16     12.52 o 
  -2  12   6        1.73       -1.43      7.00 o 
  -1  12   6        4.42        8.34      8.48 o 
   0  12   6       44.64       46.03     26.13 o 
   1  12   6        3.69       17.54     17.30 o 
   2  12   6       70.00       58.15     33.89 o 
   3  12   6        3.19       15.05     22.64 o 
   4  12   6       49.00       72.54     28.94 o 
   5  12   6       39.97       54.02     17.23 o 
   6  12   6       24.40       10.29     25.21 o 
   7  12   6       81.58       75.97     13.70 o 
   0  13   6        2.34       -3.00      7.98 o 
   1  13   6       46.09       45.33     13.06 o 
   2  13   6        7.60       -1.41     12.86 o 
   3  13   6        7.90       18.65     15.43 o 
   4  13   6       18.79       21.48     27.91 o 
   5  13   6       24.81       40.77     18.26 o 
  -3 -10   7       31.64       15.59      8.63 o 
  -2 -10   7        4.41        6.84     10.94 o 
  -1 -10   7       72.73       86.57     20.52 o 
   0 -10   7        1.97       -6.49     10.18 o 
   1 -10   7       41.32       31.28     18.97 o 
   2 -10   7        5.63       -4.73     11.54 o 
  -5  -9   7        0.39        6.79     11.63 o 
  -4  -9   7       59.00       46.20     11.85 o 
  -3  -9   7        3.51       11.30      7.43 o 
  -2  -9   7       43.20       35.68     15.09 o 
  -1  -9   7        0.07        5.84      8.79 o 
   0  -9   7      160.43      134.66     13.95 o 
   1  -9   7       28.99       39.70     12.64 o 
   2  -9   7       20.81       21.81     17.49 o 
   3  -9   7       45.62       26.43     12.81 o 
   4  -9   7        3.71       13.32     20.80 o 
  -6  -8   7        0.20       15.36      7.94 o 
  -5  -8   7       44.32       46.02      9.49 o 
  -4  -8   7        5.69        6.11      7.25 o 
  -3  -8   7      145.34      173.80     21.23 o 
  -2  -8   7       86.15       85.61     10.36 o 
  -1  -8   7       87.40      124.14     18.30 o 
   0  -8   7      193.23      192.51     14.11 o 
   1  -8   7       59.09       51.68     11.96 o 
   2  -8   7      110.88       77.20     15.87 o 
   3  -8   7       49.26       40.56     12.22 o 
   4  -8   7       39.04       30.32     14.83 o 
   5  -8   7        3.68       -8.12     14.17 o 
  -6  -7   7      160.23      158.67      9.26 o 
  -5  -7   7       42.21       30.48      9.07 o 
  -4  -7   7      198.42      204.58     16.08 o 
  -3  -7   7      509.50      493.14     15.33 o 
  -2  -7   7       25.44       21.09      7.62 o 
  -1  -7   7       53.95       45.71     10.58 o 
   0  -7   7      217.83      225.40     12.44 o 
   1  -7   7       14.16        7.61     11.80 o 
   2  -7   7        4.75       23.07      9.96 o 
   3  -7   7      171.10      177.67     14.98 o 
   4  -7   7        3.47        3.01      9.11 o 
   5  -7   7       58.67       36.90     12.03 o 
   6  -7   7       41.83       42.69     16.44 o 
  -7  -6   7       36.87       22.12     13.50 o 
  -6  -6   7      124.67      124.55      9.41 o 
  -5  -6   7      155.15      178.69      9.70 o 
  -4  -6   7       59.39       61.80      7.47 o 
  -3  -6   7       78.09       64.60      7.56 o 
  -2  -6   7      193.14      195.17      9.17 o 
  -1  -6   7        0.34       -2.73      6.31 o 
   0  -6   7      169.93      158.74     12.64 o 
   1  -6   7       16.03       23.54     20.90 o 
   2  -6   7       63.72       63.66     13.89 o 
   3  -6   7       19.84        9.50     10.75 o 
   4  -6   7        3.36        1.30      8.08 o 
   5  -6   7       41.55       37.22     13.10 o 
   6  -6   7        0.25        7.99      9.97 o 
   7  -6   7       10.27       12.94     10.88 o 
  -7  -5   7      127.05       84.60     24.24 o 
  -6  -5   7      172.08      168.55     16.21 o 
  -5  -5   7      530.32      532.16     13.96 o 
  -4  -5   7      129.09      129.06     23.84 o 
  -3  -5   7      420.09      434.18     12.07 o 
  -2  -5   7        4.49        1.39      7.22 o 
  -1  -5   7      221.45      216.37      9.05 o 
   0  -5   7       48.82       45.16      7.90 o 
   1  -5   7        7.02        5.62      6.81 o 
   2  -5   7       46.12       39.47      8.63 o 
   3  -5   7       70.32       52.82      9.59 o 
   4  -5   7        1.57       13.02     16.98 o 
   5  -5   7        0.22       19.44     15.78 o 
   6  -5   7       95.72       86.98     12.43 o 
   7  -5   7        1.86       -0.99      8.62 o 
   8  -5   7       84.11       94.98     14.31 o 
  -7  -4   7        6.42       -8.49     21.22 o 
  -6  -4   7      552.11      523.85     35.17 o 
  -5  -4   7       71.88       56.08      6.92 o 
  -4  -4   7      759.47      789.34     15.02 o 
  -3  -4   7      177.82      178.50      7.91 o 
  -2  -4   7      597.76      603.63     20.33 o 
  -1  -4   7       19.08       12.01      7.05 o 
   0  -4   7        2.74        2.79      4.88 o 
   1  -4   7      487.42      484.93     12.45 o 
   2  -4   7       30.44       30.71     14.34 o 
   3  -4   7        5.20       13.21      7.53 o 
   4  -4   7       54.73       47.91     10.56 o 
   5  -4   7       34.36       27.43      9.14 o 
   6  -4   7       53.28       60.81     10.75 o 
   7  -4   7        8.50       17.86     11.25 o 
   8  -4   7        0.44       17.83     17.11 o 
  -8  -3   7        1.31        4.89     13.12 o 
  -7  -3   7      210.03      256.97     36.01 o 
  -6  -3   7        3.62        3.32      7.40 o 
  -5  -3   7       16.02       12.71      3.71 o 
  -4  -3   7        3.46        5.26      4.23 o 
  -3  -3   7      392.07      388.56     19.18 o 
  -2  -3   7      772.73      754.71     14.07 o 
  -1  -3   7      520.12      483.21     18.22 o 
   0  -3   7      553.16      541.35     11.31 o 
   1  -3   7      144.39      161.60     11.18 o 
   2  -3   7      230.11      189.57     23.21 o 
   3  -3   7      270.11      261.60     12.48 o 
   4  -3   7       75.20       76.14     10.84 o 
   5  -3   7      211.15      219.98     12.52 o 
   6  -3   7        2.17        0.88      9.22 o 
   7  -3   7      189.23      193.39     23.21 o 
   8  -3   7       10.10       18.32      9.86 o 
   9  -3   7       45.16       44.68     18.71 o 
  -8  -2   7       25.61       27.14     26.24 o 
  -7  -2   7      134.83       36.66     25.08 o 
  -6  -2   7      401.36      365.91     23.28 o 
  -5  -2   7       81.66       79.93      4.22 o 
  -4  -2   7      597.12      599.10     10.55 o 
  -3  -2   7      933.26      918.72     13.81 o 
  -2  -2   7        5.31        9.83      3.87 o 
  -1  -2   7      401.57      395.10      9.42 o 
   0  -2   7       34.40       37.19      7.46 o 
   1  -2   7      340.86      337.29      8.99 o 
   2  -2   7      128.71      139.10      8.71 o 
   3  -2   7       92.52      108.41     17.68 o 
   4  -2   7      674.87      704.29     28.87 o 
   5  -2   7        0.76        7.96      8.96 o 
   6  -2   7      377.71      410.39     28.75 o 
   7  -2   7        0.96        1.06      6.95 o 
   8  -2   7        8.59        2.07      7.60 o 
   9  -2   7       14.42       12.95     16.56 o 
  -8  -1   7       38.32       43.34     28.81 o 
  -7  -1   7       23.73       24.82     24.57 o 
  -6  -1   7      481.57      494.52     26.11 o 
  -5  -1   7       31.74       36.44      8.51 o 
  -4  -1   7      413.02      398.74     15.70 o 
  -3  -1   7      126.74      120.77      3.49 o 
  -2  -1   7      450.89      488.55     10.08 o 
  -1  -1   7        1.38        2.83      4.32 o 
   0  -1   7      351.19      350.88      8.36 o 
   1  -1   7        7.94        5.69      4.17 o 
   2  -1   7      400.52      418.26     11.17 o 
   3  -1   7      107.82      124.57      9.52 o 
   4  -1   7       26.98       23.60      6.82 o 
   5  -1   7      113.33      109.02     12.20 o 
   6  -1   7      131.11      150.74     15.31 o 
   7  -1   7      308.77      336.01     14.62 o 
   8  -1   7        4.06       19.95     11.26 o 
   9  -1   7        0.95        0.94      9.37 o 
  -8   0   7        0.16       17.49     15.82 o 
  -7   0   7      237.46      292.47     24.44 o 
  -6   0   7       54.54       50.80     15.05 o 
  -5   0   7      670.27      656.96     27.78 o 
  -4   0   7      219.56      247.90     11.98 o 
  -3   0   7      305.68      277.32     19.30 o 
  -2   0   7      841.28      857.40      8.74 o 
  -1   0   7      362.36      391.82      7.45 o 
   0   0   7       41.40       48.81      4.51 o 
   1   0   7       97.83       96.51      9.08 o 
   2   0   7     1022.88     1070.74     14.22 o 
   3   0   7        0.26       -2.39      7.97 o 
   4   0   7       97.02       87.22      7.82 o 
   5   0   7        7.87       14.35      8.32 o 
   6   0   7      367.90      360.75     15.20 o 
   7   0   7      156.78      180.62     18.84 o 
   8   0   7      189.01      176.07     12.42 o 
   9   0   7       48.08       60.09     10.69 o 
  10   0   7       28.75       28.88     10.63 o 
  -7   1   7        8.57        7.33     13.50 o 
  -6   1   7      292.50      270.99     22.12 o 
  -5   1   7      227.47      259.93     32.15 o 
  -4   1   7      142.54      185.08     16.08 o 
  -3   1   7      492.35      492.89     37.62 o 
  -2   1   7      475.86      483.73      9.61 o 
  -1   1   7     1151.07     1229.10     12.99 o 
   0   1   7       18.58       14.56      3.73 o 
   1   1   7      165.87      152.49     10.14 o 
   2   1   7      508.17      483.17      9.35 o 
   3   1   7      183.12      173.44      6.53 o 
   4   1   7        2.96        1.01      4.73 o 
   5   1   7       60.03       90.33     22.12 o 
   6   1   7      205.49      187.52     10.20 o 
   7   1   7        0.75       -5.93      7.46 o 
   8   1   7      107.05       95.98     10.29 o 
   9   1   7        3.43        6.30      7.81 o 
  10   1   7       64.39       67.27     18.78 o 
  -7   2   7       63.64       61.35     30.61 o 
  -6   2   7      302.74      280.12     37.43 o 
  -5   2   7       67.31       65.21     24.82 o 
  -4   2   7      282.34      262.89     18.65 o 
  -3   2   7       10.10       23.67     18.13 o 
  -2   2   7     1201.02     1141.18     18.01 o 
  -1   2   7       57.76       54.61     13.76 o 
   0   2   7      110.43      118.33      4.73 o 
   1   2   7       59.00       43.10      6.61 o 
   2   2   7        8.00        2.81      4.24 o 
   3   2   7      254.27      222.02      6.20 o 
   4   2   7       93.23       86.04      7.64 o 
   5   2   7      486.07      500.73     18.07 o 
   6   2   7      222.20      206.03     10.37 o 
   7   2   7       84.81       82.50      8.71 o 
   8   2   7        0.25       -4.23      8.01 o 
   9   2   7       47.07       65.98     15.56 o 
  10   2   7        2.30      -10.03     14.02 o 
  -7   3   7       86.33       98.90     20.58 o 
  -6   3   7       26.96        6.17     13.12 o 
  -5   3   7      141.42      186.11     18.91 o 
  -4   3   7       32.63       43.86     12.48 o 
  -3   3   7      898.58      906.86     43.34 o 
  -2   3   7      150.44      138.07      3.87 o 
  -1   3   7      442.00      434.60     14.52 o 
   0   3   7      934.74      947.71     26.02 o 
   1   3   7      174.02      189.70     17.83 o 
   2   3   7      763.47      760.04     33.57 o 
   3   3   7       21.99       24.77      5.77 o 
   4   3   7      359.31      349.74     26.69 o 
   5   3   7      270.53      310.71     41.09 o 
   6   3   7      569.18      591.63     35.37 o 
   7   3   7        0.46       -1.29      9.00 o 
   8   3   7      161.74      158.97     28.94 o 
   9   3   7       13.73       20.71     12.99 o 
  10   3   7       65.50       60.96     17.36 o 
  -7   4   7        0.11        0.00     22.51 o 
  -6   4   7      143.07      139.68     20.84 o 
  -5   4   7        2.25       -5.27     11.58 o 
  -4   4   7       13.26       13.50     19.29 o 
  -3   4   7      315.09      307.65     18.13 o 
  -2   4   7       77.90       88.84      8.27 o 
  -1   4   7      442.19      432.45      6.29 o 
   0   4   7       96.73      110.97      5.01 o 
   1   4   7      882.72      917.15     12.17 o 
   2   4   7       97.96      101.12      5.25 o 
   3   4   7      571.51      618.65     10.47 o 
   4   4   7      166.87      168.57      6.76 o 
   5   4   7      161.56      148.90      9.77 o 
   6   4   7       28.11       20.46      4.80 o 
   7   4   7      221.78      281.67     17.62 o 
   9   4   7       11.43       15.31     12.48 o 
  10   4   7        1.47        8.10     12.86 o 
  -7   5   7       51.74       34.60     19.29 o 
  -6   5   7       11.52       19.94     15.56 o 
  -5   5   7      120.29      178.13     20.32 o 
  -4   5   7      341.31      334.91     22.12 o 
  -3   5   7       17.24       10.68      9.90 o 
  -2   5   7      457.64      446.26      7.68 o 
  -1   5   7       33.89       96.60     13.52 o 
   0   5   7      455.51      445.44      8.29 o 
   1   5   7      533.83      577.08      9.31 o 
   2   5   7      842.33      855.26     10.44 o 
   3   5   7     1221.01     1267.25     16.62 o 
   4   5   7      133.64      125.92      7.01 o 
   5   5   7      809.09      791.57     11.49 o 
   6   5   7       35.41       37.48      5.41 o 
   7   5   7      104.24      112.01     21.80 o 
   8   5   7       41.04       56.33     22.89 o 
   9   5   7        5.25        0.51     10.03 o 
  10   5   7       12.17        7.85     13.12 o 
  -6   6   7        8.66        2.19     23.41 o 
  -5   6   7       71.62       66.24     29.20 o 
  -4   6   7       40.34       38.58     23.15 o 
  -3   6   7      134.11      129.70     10.47 o 
  -2   6   7        5.14        2.69      2.15 o 
  -1   6   7      814.16      811.10     12.20 o 
   0   6   7      134.92      149.13      7.85 o 
   1   6   7      257.01      267.08     13.05 o 
   2   6   7      474.48      505.03     16.91 o 
   3   6   7      233.36      248.77     10.94 o 
   4   6   7      140.12      141.69      9.45 o 
   5   6   7        2.76        4.19      2.23 o 
   6   6   7      237.20      185.91     20.77 o 
   7   6   7        3.68        1.12      2.48 o 
   8   6   7      106.09       50.48     39.03 o 
   9   6   7       25.47       35.64      9.94 o 
  10   6   7        4.41        7.58      9.14 o 
  -6   7   7        6.81       35.63     18.13 o 
  -5   7   7        0.30        1.03     12.35 o 
  -4   7   7       56.73       67.65     15.69 o 
  -3   7   7       97.23       94.99     14.40 o 
  -2   7   7       89.36       76.54     10.31 o 
  -1   7   7      332.71      338.16     12.48 o 
   0   7   7       31.48       22.28      4.94 o 
   1   7   7      392.64      402.48     16.08 o 
   2   7   7       26.16       26.69      5.26 o 
   3   7   7      994.26      952.88     55.95 o 
   4   7   7        0.02        1.01      6.14 o 
   5   7   7      585.33      599.68     21.22 o 
   6   7   7       53.52       54.72     10.36 o 
   7   7   7      173.25      186.85     64.31 o 
   8   7   7        0.86       -3.66      9.20 o 
   9   7   7        4.21       -1.80     18.91 o 
  10   7   7        7.83        2.79     10.80 o 
  -5   8   7       51.82       54.53     18.78 o 
  -4   8   7       18.48       49.00     15.31 o 
  -3   8   7       10.64       10.51      7.81 o 
  -2   8   7       86.23       97.82      7.66 o 
  -1   8   7       79.61       72.45     11.99 o 
   0   8   7      160.25      168.22     19.68 o 
   1   8   7       23.88       25.60      6.45 o 
   2   8   7      185.45      206.14      9.37 o 
   3   8   7       35.10       42.32      5.85 o 
   4   8   7      150.46      187.94      9.80 o 
   5   8   7      221.47      234.93     19.55 o 
   6   8   7       87.32       76.91     11.93 o 
   7   8   7       78.76       92.26     14.28 o 
   8   8   7       33.14       33.09     16.33 o 
   9   8   7      137.30      143.12     36.01 o 
  -4   9   7       14.24       19.81     25.08 o 
  -3   9   7       61.41       44.13     13.16 o 
  -2   9   7       26.18       21.09      8.81 o 
  -1   9   7       90.17      101.44     24.37 o 
   0   9   7       60.57       57.58      8.71 o 
   1   9   7       81.24       71.32     12.03 o 
   2   9   7        8.86        4.95      5.76 o 
   3   9   7        2.53        0.45      4.36 o 
   4   9   7       55.16       59.89      8.37 o 
   5   9   7        4.45        7.08      8.35 o 
   6   9   7       55.77       57.24     12.99 o 
   7   9   7       68.67       78.74     11.00 o 
   8   9   7       39.03       28.60     17.37 o 
   9   9   7       20.86       12.49     12.27 o 
  -3  10   7        3.42       -6.79     11.74 o 
  -2  10   7       31.15       26.25      8.93 o 
  -1  10   7       11.25       12.27      6.59 o 
   0  10   7        1.73        8.35      7.54 o 
   1  10   7      384.55      356.17     17.37 o 
   2  10   7      103.71       96.30      6.30 o 
   3  10   7      133.28      121.68      7.07 o 
   4  10   7        8.55        9.52     10.80 o 
   5  10   7      286.74      301.07     17.30 o 
   6  10   7       24.12       17.06     11.06 o 
   7  10   7       49.98       43.77     10.67 o 
   8  10   7       31.59       19.67     12.68 o 
  -2  11   7       12.89       14.27     13.18 o 
  -1  11   7       38.09       31.28     13.77 o 
   0  11   7       39.29       42.35      7.85 o 
   1  11   7        0.96       -5.83      6.05 o 
   2  11   7       96.65       79.11     13.12 o 
   3  11   7       77.57       42.72     18.26 o 
   4  11   7       55.60       54.79     15.18 o 
   5  11   7       50.07       56.72     27.14 o 
   6  11   7       22.09       30.67     11.83 o 
   7  11   7        1.18        1.23      8.47 o 
   8  11   7       14.06       29.31     19.80 o 
  -1  12   7       35.04       56.00     12.02 o 
   0  12   7        4.51       -0.86      7.17 o 
   1  12   7       60.16       68.99     31.32 o 
   2  12   7        4.18       34.36     25.92 o 
   3  12   7       32.50       69.45     16.33 o 
   4  12   7       23.10       18.78     14.02 o 
   5  12   7       41.13       26.49     26.49 o 
   6  12   7       53.67       71.96     12.74 o 
   7  12   7        0.95        5.50     17.05 o 
   1  13   7        4.42       10.42      7.72 o 
   2  13   7       23.64       62.38     18.01 o 
   3  13   7       15.36       34.85     17.11 o 
   4  13   7        3.02       -0.90     12.73 o 
   5  13   7       26.23       26.62     28.68 o 
  -3  -9   8       60.55       49.70     10.82 o 
  -2  -9   8       11.49       18.82     11.89 o 
  -1  -9   8       43.68       39.93     11.52 o 
   0  -9   8       10.46       10.99     12.14 o 
   1  -9   8        7.02       16.81     10.74 o 
   2  -9   8       21.20       15.37     14.64 o 
  -4  -8   8      104.19      117.38     39.55 o 
  -3  -8   8        7.58        4.59      8.88 o 
  -2  -8   8       59.25       44.96     10.00 o 
  -1  -8   8       58.04       58.53      9.60 o 
   0  -8   8      124.16      113.63     13.35 o 
   1  -8   8      233.71      192.44     21.12 o 
   2  -8   8        7.24       -1.16     10.83 o 
   3  -8   8      124.62      105.01     21.29 o 
   4  -8   8        6.55        1.89     19.29 o 
  -5  -7   8       29.40       33.58      7.48 o 
  -4  -7   8        3.53       -1.26      5.65 o 
  -3  -7   8       17.05       10.79      6.59 o 
  -2  -7   8      177.11      182.03     29.08 o 
  -1  -7   8       10.73        4.28      7.58 o 
   0  -7   8       46.38       61.30     10.51 o 
   1  -7   8        8.34       15.50     10.44 o 
   2  -7   8        2.54       -7.50      9.07 o 
   3  -7   8       40.88       38.78     11.66 o 
   4  -7   8      120.60      173.19     58.13 o 
   5  -7   8       83.13       85.10     17.46 o 
  -6  -6   8       46.83       10.98      7.52 o 
  -5  -6   8       85.74       70.51      7.34 o 
  -4  -6   8       96.86       93.58      7.94 o 
  -3  -6   8       10.97       -0.30      5.70 o 
  -2  -6   8        2.81       -2.50      5.69 o 
  -1  -6   8        3.32        9.75      8.24 o 
   0  -6   8        2.59        8.81      7.53 o 
   1  -6   8      218.47      226.81     16.44 o 
   2  -6   8       17.91       22.40      9.48 o 
   3  -6   8      138.66      152.40     13.78 o 
   4  -6   8       37.08       55.02     11.74 o 
   5  -6   8        0.47       -7.92     16.94 o 
   6  -6   8      162.30      124.11     16.59 o 
  -6  -5   8      160.61      160.13     19.55 o 
  -5  -5   8        9.87       13.06      6.01 o 
  -4  -5   8       76.92       74.77      6.57 o 
  -3  -5   8       74.34       63.61      6.63 o 
  -2  -5   8       77.77       67.14      7.90 o 
  -1  -5   8        4.08       -0.20      4.74 o 
   0  -5   8        4.36        7.11      7.78 o 
   1  -5   8       92.87      113.06     14.85 o 
   2  -5   8       31.12       37.54      8.95 o 
   3  -5   8      209.09      203.43     22.19 o 
   4  -5   8       39.00       41.76     10.49 o 
   5  -5   8      146.32      147.78     18.65 o 
   6  -5   8        4.11        4.48     19.16 o 
   7  -5   8       66.99       61.76     17.08 o 
  -7  -4   8      177.38      194.08     22.76 o 
  -6  -4   8        9.97       10.32     13.70 o 
  -5  -4   8      236.10      229.36      9.77 o 
  -4  -4   8       54.04       61.64      7.16 o 
  -3  -4   8        4.10       10.77      5.26 o 
  -2  -4   8      172.69      182.72     16.77 o 
  -1  -4   8       72.49       51.83     19.19 o 
   0  -4   8        5.32       12.85      5.45 o 
   1  -4   8      364.42      373.61     14.88 o 
   2  -4   8      211.06      190.89     11.44 o 
   3  -4   8       99.40       90.06     10.14 o 
   4  -4   8       51.18       67.74     13.21 o 
   5  -4   8        0.91        7.39     14.26 o 
   6  -4   8      146.43      149.12     13.81 o 
   7  -4   8       35.31       62.72     12.27 o 
   8  -4   8       78.48       73.91     15.74 o 
  -7  -3   8       26.68       11.45     14.02 o 
  -6  -3   8      282.59      267.12     34.21 o 
  -5  -3   8       42.53       38.68      6.29 o 
  -4  -3   8       32.25       42.73     11.59 o 
  -3  -3   8      282.97      261.38     13.36 o 
  -2  -3   8        3.63        5.10      4.14 o 
  -1  -3   8      293.62      290.87      9.74 o 
   0  -3   8        2.90        5.87      8.48 o 
   1  -3   8       66.32       59.68      7.88 o 
   2  -3   8      171.60      156.61     11.32 o 
   3  -3   8       60.01       50.46     11.03 o 
   4  -3   8       21.16       16.89      7.91 o 
   5  -3   8      202.60      228.60     15.39 o 
   6  -3   8      131.88      144.10     15.95 o 
   7  -3   8       33.48       39.31     14.03 o 
   8  -3   8       64.17       51.62     14.07 o 
  -7  -2   8       63.80       39.74     17.11 o 
  -6  -2   8      165.19       96.72     30.87 o 
  -5  -2   8       57.55       69.69     11.25 o 
  -4  -2   8       32.47       38.30      4.04 o 
  -3  -2   8      148.62      135.86      5.25 o 
  -2  -2   8      306.94      306.15     10.66 o 
  -1  -2   8      382.90      414.06      9.20 o 
   0  -2   8      160.53      145.15      6.74 o 
   1  -2   8      801.67      840.47     21.58 o 
   2  -2   8        5.83        9.46      5.92 o 
   3  -2   8      583.04      598.36     19.86 o 
   4  -2   8       25.87       13.63      8.18 o 
   5  -2   8       98.34      118.32     10.48 o 
   6  -2   8        0.19       13.37     10.71 o 
   7  -2   8       13.46        8.54      8.62 o 
   8  -2   8        6.72       -0.94      8.00 o 
   9  -2   8        1.31        4.34     15.94 o 
  -7  -1   8      104.07       96.72     32.80 o 
  -6  -1   8       19.49        5.66     21.86 o 
  -5  -1   8      265.21      280.64     23.02 o 
  -4  -1   8       11.85        5.49      8.54 o 
  -3  -1   8      686.61      671.89      9.30 o 
  -2  -1   8      136.55      144.82      8.82 o 
  -1  -1   8      340.80      330.62      8.89 o 
   0  -1   8       44.33       46.54      6.60 o 
   1  -1   8       87.59      118.06      7.37 o 
   2  -1   8      517.76      550.68     25.63 o 
   3  -1   8        0.07        8.06      7.11 o 
   4  -1   8      208.19      208.68     16.46 o 
   5  -1   8        0.15       -0.29      8.23 o 
   6  -1   8      185.51      189.05     31.64 o 
   7  -1   8       17.96       22.08      8.99 o 
   8  -1   8      164.00      167.91     61.35 o 
   9  -1   8        0.37        0.50      9.52 o 
  -7   0   8        1.15       11.06     25.34 o 
  -6   0   8      164.87      176.33     20.84 o 
  -5   0   8       59.75       60.19     15.69 o 
  -4   0   8      100.02      110.23     18.11 o 
  -3   0   8       39.89       41.19      6.22 o 
  -2   0   8        1.52        1.86      2.10 o 
  -1   0   8      257.91      277.64      6.36 o 
   0   0   8        2.35        5.67      4.04 o 
   1   0   8       87.72      109.92      6.74 o 
   2   0   8        1.33       -3.31      4.82 o 
   3   0   8     1001.79     1066.77     16.43 o 
   4   0   8       27.02       22.31      6.83 o 
   5   0   8      241.44      258.49     14.64 o 
   6   0   8       68.44       59.39      8.90 o 
   7   0   8        1.31        3.76      7.23 o 
   8   0   8       20.06       23.61      9.30 o 
   9   0   8        0.26       -4.71     15.43 o 
  -7   1   8      104.79       86.81     20.45 o 
  -6   1   8       70.00       92.22     18.91 o 
  -5   1   8       83.56       76.27     16.21 o 
  -4   1   8      131.33      103.92     15.69 o 
  -3   1   8       28.11       19.14      7.25 o 
  -2   1   8        5.36        2.63      3.42 o 
  -1   1   8      114.51      129.12      3.79 o 
   0   1   8       11.63       13.51      5.38 o 
   1   1   8       81.60       99.97      6.74 o 
   2   1   8      983.29      938.20     13.31 o 
   3   1   8      421.26      432.87      9.58 o 
   4   1   8       43.17       25.00      6.89 o 
   5   1   8      105.47      109.53     40.26 o 
   6   1   8       41.05       41.71      9.20 o 
   7   1   8       92.81       78.04     12.64 o 
   8   1   8        0.38       -4.89      7.60 o 
   9   1   8       18.94       14.22     10.65 o 
  10   1   8       33.75       26.74     16.40 o 
  -7   2   8      141.03      117.55     22.38 o 
  -6   2   8       43.30       44.63     28.30 o 
  -5   2   8      250.12      229.71     36.14 o 
  -4   2   8       13.66        7.72     11.32 o 
  -3   2   8      419.08      423.49     19.03 o 
  -2   2   8       18.88       11.99      3.55 o 
  -1   2   8      812.17      839.86     26.67 o 
   0   2   8      200.55      213.82      9.11 o 
   1   2   8       27.11       32.43      4.46 o 
   2   2   8      372.50      347.97      8.34 o 
   3   2   8      415.95      385.87     12.51 o 
   4   2   8       63.20       90.49     16.36 o 
   5   2   8      259.25      247.80     10.47 o 
   6   2   8      438.71      460.36     28.55 o 
   7   2   8       33.02       35.15     10.61 o 
   8   2   8       25.49       13.56      8.12 o 
   9   2   8       28.60       26.11     25.85 o 
  10   2   8        7.77        2.57     13.25 o 
  -7   3   8        0.80       15.69     16.85 o 
  -6   3   8      128.20      193.31     22.89 o 
  -5   3   8       20.59       33.18     14.66 o 
  -4   3   8        2.93        4.12     10.68 o 
  -3   3   8      336.43      340.57     32.28 o 
  -2   3   8       64.39       55.95      3.09 o 
  -1   3   8      276.96      262.10     17.77 o 
   0   3   8       30.45       36.75      5.67 o 
   1   3   8      307.05      308.07     14.29 o 
   2   3   8      109.52       94.79      6.32 o 
   3   3   8      487.64      512.68     12.99 o 
   4   3   8        2.20        4.31      4.41 o 
   5   3   8      330.36      327.81     10.04 o 
   6   3   8       62.88       53.81     42.06 o 
   7   3   8      245.68      224.30     30.74 o 
   8   3   8       60.12       76.27     15.82 o 
   9   3   8        4.54      -14.02     23.15 o 
  10   3   8        9.53       -6.95     14.28 o 
  -6   4   8       30.92       16.33     15.82 o 
  -5   4   8      193.61      167.33     20.84 o 
  -4   4   8        5.46       -0.51     17.11 o 
  -3   4   8       16.11        3.34      9.52 o 
  -2   4   8      453.80      436.13      5.91 o 
  -1   4   8        0.13       -0.81      2.33 o 
   0   4   8      421.88      416.46      7.91 o 
   1   4   8       55.31       71.49     12.33 o 
   2   4   8      365.39      400.05     10.96 o 
   3   4   8        0.30        6.92      6.88 o 
   4   4   8      448.14      456.29     15.85 o 
   5   4   8        0.71        0.20      3.57 o 
   6   4   8       99.67      100.31     12.99 o 
   7   4   8        1.05       -1.15      4.91 o 
   8   4   8       19.20       29.07     13.38 o 
   9   4   8       56.46       55.56     27.39 o 
  10   4   8        0.30        7.33     13.89 o 
  -6   5   8       16.08       24.31     17.36 o 
  -5   5   8      277.92      292.21     24.82 o 
  -4   5   8       32.29       42.31     14.40 o 
  -3   5   8      640.38      657.09     26.75 o 
  -2   5   8        2.05        2.60      3.81 o 
  -1   5   8      388.47      392.31      9.98 o 
   0   5   8      374.48      372.92      6.95 o 
   1   5   8      320.42      320.81     10.77 o 
   2   5   8       56.48       72.76      3.92 o 
   3   5   8      249.82      264.79      9.69 o 
   4   5   8       37.40       47.10      7.27 o 
   5   5   8       32.27       26.91      6.78 o 
   6   5   8        3.08        4.26      5.18 o 
   7   5   8      105.34       95.76      6.22 o 
   8   5   8       30.57       29.40      7.52 o 
   9   5   8        0.56       -6.95     12.60 o 
  10   5   8        1.91       32.03     16.21 o 
  -6   6   8       40.45       27.52     31.00 o 
  -5   6   8        3.13        1.29     21.48 o 
  -4   6   8      129.95      130.03     30.87 o 
  -3   6   8      249.48      192.15     18.26 o 
  -2   6   8       86.11       85.23      6.02 o 
  -1   6   8       58.02       57.37      4.13 o 
   0   6   8      151.52      153.60      5.85 o 
   1   6   8      261.25      258.15     13.43 o 
   2   6   8       74.57       68.61     10.99 o 
   3   6   8      502.91      490.65      8.77 o 
   4   6   8       50.95       49.60      5.51 o 
   5   6   8        2.37        2.92      8.05 o 
   6   6   8        9.70        7.33      3.58 o 
   7   6   8       32.00       28.27      4.31 o 
   8   6   8        0.39       -2.06     10.68 o 
   9   6   8       31.31       20.58     13.76 o 
  10   6   8       13.62        2.23     10.07 o 
  -5   7   8       37.67       54.66     18.13 o 
  -4   7   8       16.91       10.03     13.12 o 
  -3   7   8       77.46       71.28     13.62 o 
  -2   7   8       32.80       29.79      4.50 o 
  -1   7   8      350.91      353.51      8.47 o 
   0   7   8      623.23      631.30     11.06 o 
   1   7   8        5.90        5.39      4.44 o 
   2   7   8      239.32      235.95      8.80 o 
   3   7   8       11.27       14.40      6.43 o 
   4   7   8      199.53      200.51     13.50 o 
   5   7   8       30.47       29.26      7.40 o 
   6   7   8       81.69       90.64      9.46 o 
   7   7   8       20.32       22.80     10.68 o 
   8   7   8        5.09       -4.09      9.99 o 
   9   7   8       73.78       72.72     24.50 o 
  -4   8   8       21.59       30.35     15.69 o 
  -3   8   8       59.16       78.07     15.69 o 
  -2   8   8        0.26        3.04      3.94 o 
  -1   8   8       85.88       85.11      9.59 o 
   0   8   8       11.16        8.50      4.15 o 
   1   8   8      122.22      126.63     11.75 o 
   2   8   8       10.09       12.84      6.63 o 
   3   8   8      156.09      195.73     31.51 o 
   4   8   8       15.30       15.24     11.16 o 
   5   8   8       17.55       22.54      7.56 o 
   6   8   8      111.33      132.08     22.06 o 
   7   8   8       47.99       75.27     26.24 o 
   8   8   8        0.99       10.95      9.00 o 
   9   8   8       31.68        7.27     11.46 o 
  -4   9   8       58.20       42.06     28.68 o 
  -3   9   8        4.68       -7.85     20.71 o 
  -2   9   8      120.49      114.61     37.30 o 
  -1   9   8       15.55       11.36      6.05 o 
   0   9   8       51.60       42.32      6.82 o 
   1   9   8      104.10      111.68     16.08 o 
   2   9   8       77.23       65.97     15.61 o 
   3   9   8        1.88        3.08      3.42 o 
   4   9   8       31.35       24.71     11.25 o 
   5   9   8      205.04      196.78     12.03 o 
   6   9   8        5.82       18.09     15.69 o 
   7   9   8       98.43      107.71     14.94 o 
   8   9   8        0.50       -0.87     10.93 o 
   9   9   8       46.87       61.00     12.86 o 
  -3  10   8       22.11       39.61     26.24 o 
  -2  10   8       26.37       15.41      8.42 o 
  -1  10   8        1.28        4.61      6.30 o 
   0  10   8       11.96       12.13      6.37 o 
   1  10   8        2.30        0.53      4.71 o 
   2  10   8      283.84      278.98     17.04 o 
   3  10   8       78.72       76.78     12.31 o 
   4  10   8       76.31       80.89     10.03 o 
   5  10   8        0.39        9.32      8.07 o 
   6  10   8       21.78       35.30      9.76 o 
   7  10   8        0.45       -4.83      8.63 o 
   8  10   8       33.69       16.35     12.52 o 
  -2  11   8        5.26        4.76     19.29 o 
  -1  11   8       42.63       15.05     15.43 o 
   0  11   8        4.06       -7.50      8.35 o 
   1  11   8       43.09       32.04      9.32 o 
   2  11   8       52.35       41.07     11.90 o 
   3  11   8       10.63       16.85     12.22 o 
   4  11   8       54.42       49.61     14.66 o 
   5  11   8       50.41       53.78     10.53 o 
   6  11   8        6.49        2.79      8.47 o 
   7  11   8        6.37       17.79     21.09 o 
   0  12   8       53.50       51.61     24.69 o 
   1  12   8        5.76       15.46     13.25 o 
   2  12   8       49.77       22.89     14.15 o 
   3  12   8        2.31       -6.30     12.48 o 
   4  12   8        8.23        5.27     12.73 o 
   5  12   8       25.59       16.80     10.05 o 
   6  12   8       16.78       15.53     13.41 o 
  -3  -8   9       93.20       55.65     11.00 o 
  -2  -8   9       59.05       65.28     11.33 o 
  -1  -8   9        1.72       -6.57      7.88 o 
   0  -8   9       74.05       83.32     12.66 o 
   1  -8   9        4.00       -0.61     15.98 o 
   2  -8   9       31.47       28.68     14.65 o 
   3  -8   9        0.29        5.82     11.07 o 
  -4  -7   9       36.48       43.54      9.05 o 
  -3  -7   9       89.76       87.44     18.37 o 
  -2  -7   9       18.48       28.61      7.75 o 
  -1  -7   9      133.61      141.93     12.58 o 
   0  -7   9       11.17       17.36     14.22 o 
   1  -7   9       67.39       58.55     13.16 o 
   2  -7   9       28.36       30.83     11.23 o 
   3  -7   9       44.75       49.11     12.59 o 
   4  -7   9        4.11       -1.68     15.50 o 
  -5  -6   9       27.76       23.88      6.45 o 
  -4  -6   9       23.20       12.35      6.24 o 
  -3  -6   9        1.00       -0.39      5.28 o 
  -2  -6   9      106.20      120.67     18.47 o 
  -1  -6   9        2.66        6.99      7.52 o 
   0  -6   9      199.50      246.92     12.98 o 
   1  -6   9      115.92      145.77     12.86 o 
   2  -6   9      113.03      112.49     11.14 o 
   3  -6   9      154.41      153.52     24.50 o 
   4  -6   9       39.47       17.24     10.67 o 
   5  -6   9       31.02       24.35     14.15 o 
  -5  -5   9       32.30       25.30      9.94 o 
  -4  -5   9       10.25        8.45      6.94 o 
  -3  -5   9       18.38       16.22      6.88 o 
  -2  -5   9      186.33      188.71     10.43 o 
  -1  -5   9      116.51      155.63     19.61 o 
   0  -5   9      124.54      135.29     13.85 o 
   1  -5   9       25.25       24.96      7.41 o 
   2  -5   9      397.73      405.31     17.08 o 
   3  -5   9        8.68        6.24     10.28 o 
   4  -5   9      156.67      121.00     17.18 o 
   5  -5   9        9.68       13.63     10.55 o 
   6  -5   9       58.85       67.69     15.56 o 
  -6  -4   9       15.69       17.75     24.82 o 
  -5  -4   9       84.34       81.54     16.72 o 
  -4  -4   9       22.84       28.05      7.40 o 
  -3  -4   9       28.71       25.70      9.03 o 
  -2  -4   9        0.63        1.81      6.41 o 
  -1  -4   9       53.01       63.35      9.65 o 
   0  -4   9       24.24       23.35      8.83 o 
   1  -4   9      204.57      218.53     14.16 o 
   2  -4   9        5.80        4.34      6.00 o 
   3  -4   9      365.32      360.85     25.60 o 
   4  -4   9       36.60       32.34      9.85 o 
   5  -4   9      260.12      288.63     16.50 o 
   6  -4   9       28.30       22.72     18.48 o 
   7  -4   9       22.37       23.00     13.36 o 
  -6  -3   9       70.25       68.98     17.49 o 
  -5  -3   9        9.59       -6.27     20.32 o 
  -4  -3   9        3.81        6.65      3.65 o 
  -3  -3   9       27.04       19.94      6.66 o 
  -2  -3   9      210.09      230.53     15.72 o 
  -1  -3   9       54.32       59.66      7.65 o 
   0  -3   9      156.22      168.55      8.23 o 
   1  -3   9       24.38       23.42      5.95 o 
   2  -3   9      310.61      307.37     11.91 o 
   3  -3   9        0.54       -3.90     10.18 o 
   4  -3   9      133.51      144.55     17.75 o 
   5  -3   9        7.65        8.31     10.99 o 
   6  -3   9       31.47       10.29     10.71 o 
   7  -3   9      141.27      135.44     16.98 o 
   8  -3   9        0.03       16.64     19.74 o 
  -6  -2   9       25.47       13.38     15.18 o 
  -5  -2   9      134.14      124.91     15.72 o 
  -4  -2   9       13.65        9.46      3.31 o 
  -3  -2   9      382.84      377.97     10.54 o 
  -2  -2   9      284.19      310.35     10.22 o 
  -1  -2   9       89.03       76.42     13.01 o 
   0  -2   9       93.90      114.41     13.05 o 
   1  -2   9      167.54      181.77      7.93 o 
   2  -2   9      103.96      110.15      9.01 o 
   3  -2   9      115.98      117.06     13.44 o 
   4  -2   9      234.45      244.86     16.10 o 
   5  -2   9      101.61       82.73     12.28 o 
   6  -2   9       97.57      112.32     15.82 o 
   7  -2   9        0.09        1.22     16.40 o 
   8  -2   9       11.27        7.45     11.14 o 
  -6  -1   9      207.67      198.84     23.92 o 
  -5  -1   9        0.08       -1.98     12.93 o 
  -4  -1   9       12.84       22.07      9.06 o 
  -3  -1   9       26.73       24.99      4.09 o 
  -2  -1   9       18.15       17.82      3.30 o 
  -1  -1   9      360.47      350.59     11.10 o 
   0  -1   9       18.44       20.01      5.81 o 
   1  -1   9      319.97      335.59     10.64 o 
   2  -1   9       26.63       18.01      5.28 o 
   3  -1   9      208.98      241.60     10.16 o 
   4  -1   9        8.57        1.00      7.85 o 
   5  -1   9       29.77        8.00      8.30 o 
   6  -1   9       22.88       38.54     18.58 o 
   7  -1   9      144.07      143.57     15.48 o 
   8  -1   9       14.40        8.98     16.58 o 
   9  -1   9       29.35       28.92     17.04 o 
  -6   0   9       29.01       33.57     29.32 o 
  -5   0   9       76.87       85.79     17.88 o 
  -4   0   9       84.38       65.46     13.40 o 
  -3   0   9       71.09       60.84      3.61 o 
  -2   0   9      270.09      280.34     10.54 o 
  -1   0   9       14.68       20.86      4.13 o 
   0   0   9      181.14      210.34      6.41 o 
   1   0   9        2.88        2.93      4.32 o 
   2   0   9       36.92       71.72     13.12 o 
   3   0   9       36.86       54.45      6.09 o 
   4   0   9        2.97       -5.28      6.86 o 
   5   0   9        6.00       15.54      7.14 o 
   6   0   9       21.11       19.73      8.19 o 
   7   0   9      190.60      186.86     15.76 o 
   8   0   9        2.34       -3.51      9.82 o 
   9   0   9       35.03       53.21     17.68 o 
  -6   1   9       69.91       65.72     18.91 o 
  -5   1   9       58.52       72.67     17.49 o 
  -4   1   9       11.72       15.59     12.09 o 
  -3   1   9       72.15       78.26     15.95 o 
  -2   1   9        0.46        7.13      2.81 o 
  -1   1   9      462.35      481.99      7.98 o 
   0   1   9       42.42       49.67      4.60 o 
   1   1   9      271.29      275.40      8.73 o 
   2   1   9      252.36      267.32     10.59 o 
   3   1   9     1567.99     1463.90     25.14 o 
   4   1   9        2.27       16.63      5.94 o 
   5   1   9        8.72       23.90      8.22 o 
   6   1   9       77.44       85.35     20.64 o 
   7   1   9        4.81       -1.15      7.01 o 
   8   1   9       38.37       43.53     12.29 o 
   9   1   9        0.52        5.20      9.09 o 
  -6   2   9       83.26       45.92     18.65 o 
  -5   2   9        3.03       -2.32     21.74 o 
  -4   2   9        8.32       10.80     12.86 o 
  -3   2   9      103.72       86.84     10.25 o 
  -2   2   9      279.90      257.84      7.99 o 
  -1   2   9       78.83       84.09     10.27 o 
   0   2   9      338.86      367.85     11.10 o 
   1   2   9       34.44       33.43      5.95 o 
   2   2   9      104.37       95.35      6.19 o 
   3   2   9      653.67      631.89     12.88 o 
   4   2   9      138.38      126.55      7.61 o 
   5   2   9       67.76       87.05      7.62 o 
   6   2   9       11.32       10.18      8.42 o 
   7   2   9      115.76      121.80     18.13 o 
   8   2   9       31.94       33.31     11.54 o 
   9   2   9       46.34       37.94     17.23 o 
  -6   3   9       10.78       21.74     29.58 o 
  -5   3   9      159.00      171.57     21.99 o 
  -4   3   9        0.91       18.13     13.38 o 
  -3   3   9       23.50       32.80     21.74 o 
  -2   3   9      141.14      132.34     11.53 o 
  -1   3   9       75.88       72.49      3.81 o 
   0   3   9      357.17      357.99      8.23 o 
   1   3   9      164.48      156.88      8.60 o 
   2   3   9      288.60      288.96     10.35 o 
   3   3   9      359.82      375.71     18.84 o 
   4   3   9      107.08      118.50      8.19 o 
   5   3   9       49.05       51.88      5.59 o 
   6   3   9       51.80       37.52      9.33 o 
   7   3   9       74.49      103.09      9.05 o 
   8   3   9        0.26       24.18     24.44 o 
   9   3   9      150.47      123.73     20.45 o 
  -6   4   9       32.50       32.67     18.26 o 
  -5   4   9      109.65      106.11     19.81 o 
  -4   4   9        0.38       -9.52     21.48 o 
  -3   4   9      117.20      139.03     16.85 o 
  -2   4   9       24.22        0.77     15.31 o 
  -1   4   9      162.23      151.10      5.46 o 
   0   4   9       59.50       67.78      4.40 o 
   1   4   9      345.13      356.89      8.11 o 
   2   4   9       97.86       77.68     11.13 o 
   3   4   9      307.08      321.17     15.16 o 
   4   4   9        2.14       -3.25      7.46 o 
   5   4   9       77.78       60.30     11.45 o 
   6   4   9      145.20      138.99     22.76 o 
   7   4   9       35.47       32.48      6.44 o 
   8   4   9      155.30      147.71     10.59 o 
   9   4   9       12.53       10.03     13.89 o 
  -5   5   9        4.94        5.14     14.02 o 
  -4   5   9      204.41      239.35     22.51 o 
  -3   5   9        0.01       18.26     12.09 o 
  -2   5   9      153.29      148.70      3.15 o 
  -1   5   9        0.25        7.48      4.32 o 
   0   5   9       17.36       24.29      4.19 o 
   1   5   9       88.68      101.07      8.87 o 
   2   5   9      181.62      187.07      8.70 o 
   3   5   9        5.72        5.96      5.43 o 
   4   5   9      112.70      116.46      8.75 o 
   5   5   9       39.54       22.17      8.94 o 
   6   5   9        5.47        0.44      5.47 o 
   7   5   9       37.22       31.92      5.37 o 
   8   5   9       26.00       27.50      5.68 o 
   9   5   9       58.53       76.27     18.01 o 
  -5   6   9       39.81       39.61     30.22 o 
  -4   6   9       84.95       47.20     27.52 o 
  -3   6   9       91.19       98.13     16.33 o 
  -2   6   9      135.75      130.57      6.28 o 
  -1   6   9      247.41      234.55      7.79 o 
   0   6   9       21.69       20.72      5.26 o 
   1   6   9       27.20       30.20      4.65 o 
   2   6   9       12.71       16.64      4.05 o 
   3   6   9       51.04       45.55     11.18 o 
   4   6   9        3.97        4.83      4.21 o 
   5   6   9        4.93       -0.42      4.99 o 
   6   6   9       47.60       37.09      6.02 o 
   7   6   9        5.91        1.09      6.11 o 
   8   6   9      188.09      172.09     19.94 o 
   9   6   9       61.79       72.54     30.74 o 
  -4   7   9       67.39       51.57     17.23 o 
  -3   7   9       28.94       43.86     14.28 o 
  -2   7   9        2.23        0.36      2.42 o 
  -1   7   9       28.82       34.78      5.08 o 
   0   7   9        1.73        3.08      3.29 o 
   1   7   9      104.52      100.56     10.58 o 
   2   7   9        6.22        2.98      6.37 o 
   3   7   9       83.11       93.64      9.18 o 
   4   7   9       16.08       15.39      6.50 o 
   5   7   9        4.08       13.69     11.86 o 
   6   7   9       50.05       51.22      9.23 o 
   7   7   9        7.18       19.30     10.78 o 
   8   7   9       15.39       15.82      9.46 o 
   9   7   9       29.91       33.70     14.86 o 
  -4   8   9       42.15       35.37     16.98 o 
  -3   8   9        1.46        2.57     11.32 o 
  -2   8   9      151.56      125.26     17.98 o 
  -1   8   9       26.07       28.76      6.01 o 
   0   8   9      184.55      166.18     12.15 o 
   1   8   9       29.48       20.68      4.94 o 
   2   8   9       68.58       80.70     12.17 o 
   3   8   9        9.51        6.19      5.71 o 
   4   8   9        9.50       10.89      8.20 o 
   5   8   9       31.00       22.39      9.34 o 
   6   8   9        9.64       20.65      8.39 o 
   7   8   9      107.42      108.88     12.00 o 
   8   8   9       78.86       71.89     14.96 o 
   9   8   9       14.81       30.27     12.93 o 
  -3   9   9       25.50       16.46     14.02 o 
  -2   9   9       24.15       12.99     12.09 o 
  -1   9   9       55.96       40.75      6.18 o 
   0   9   9       15.09       12.29      4.97 o 
   1   9   9       11.12        9.70      5.05 o 
   2   9   9      120.18      113.27      6.87 o 
   3   9   9       10.64        7.22      7.82 o 
   4   9   9       36.69       31.54     19.81 o 
   5   9   9        9.23       11.64      7.53 o 
   6   9   9       81.47       93.64     31.96 o 
   7   9   9        0.55       20.13     16.01 o 
   8   9   9       67.65       77.37     20.84 o 
  -2  10   9        3.93      -13.38     13.38 o 
  -1  10   9       19.04        9.35      5.83 o 
   0  10   9        2.29        1.83      5.85 o 
   1  10   9       27.83       18.29      5.84 o 
   2  10   9       26.06        6.57      7.64 o 
   3  10   9       29.72       23.18      4.79 o 
   4  10   9       16.94      -10.62     31.57 o 
   5  10   9       85.26       86.48     13.96 o 
   6  10   9       60.70       97.99     33.12 o 
   7  10   9        7.47       -3.13      8.68 o 
   8  10   9       14.41       19.55     15.18 o 
  -1  11   9       13.18       20.53     11.21 o 
   0  11   9       23.40       16.98      6.27 o 
   1  11   9        0.03       16.44      8.42 o 
   2  11   9       74.35       49.47     11.63 o 
   3  11   9       29.07       68.75     16.39 o 
   4  11   9       18.51       -8.21     21.48 o 
   5  11   9       28.58       27.95     12.54 o 
   6  11   9       36.83       29.36     12.78 o 
   7  11   9        1.98        9.26     10.01 o 
   1  12   9       14.88        5.79     13.76 o 
   2  12   9        1.38       22.56     31.00 o 
   3  12   9        5.63        0.30     15.50 o 
   4  12   9        0.61      -14.20     15.80 o 
   5  12   9        1.19        6.08      9.36 o 
  -2  -7  10      181.70      181.58     12.79 o 
  -1  -7  10        8.53       15.64     10.17 o 
   0  -7  10       36.09       33.26     16.08 o 
   1  -7  10        4.38        9.59      9.58 o 
   2  -7  10        7.38        3.23      9.07 o 
   3  -7  10        3.66        8.69     10.41 o 
  -3  -6  10       72.09       67.14      8.67 o 
  -2  -6  10      202.41      218.18     14.42 o 
  -1  -6  10       96.52       67.93     10.83 o 
   0  -6  10       40.90       51.03     12.53 o 
   1  -6  10      201.93      206.01     14.71 o 
   2  -6  10       48.37       44.86     10.80 o 
   3  -6  10       27.04       38.73     11.61 o 
   4  -6  10       50.92       59.62     13.42 o 
  -4  -5  10      127.26      114.30     12.89 o 
  -3  -5  10        2.06       -0.32      5.19 o 
  -2  -5  10       70.36       73.89      7.81 o 
  -1  -5  10      120.49      124.38     11.38 o 
   0  -5  10       81.67       76.26      8.80 o 
   1  -5  10      174.14      176.95     13.23 o 
   2  -5  10        0.16       12.92      7.63 o 
   3  -5  10      117.52      131.01     13.99 o 
   4  -5  10        3.94        2.11     11.83 o 
   5  -5  10       16.66       11.51     10.35 o 
  -5  -4  10       51.76       49.00     17.36 o 
  -4  -4  10      112.31      100.30     23.73 o 
  -3  -4  10       96.49       88.94      8.74 o 
  -2  -4  10      300.47      287.04     15.97 o 
  -1  -4  10       89.33      105.94     10.59 o 
   0  -4  10      202.81      246.77     14.23 o 
   1  -4  10        0.38      -10.29     12.34 o 
   2  -4  10      279.14      291.33     19.67 o 
   3  -4  10        2.22        0.77      6.44 o 
   4  -4  10       22.58        6.47     16.33 o 
   5  -4  10        6.58       18.27     10.22 o 
   6  -4  10       29.61       28.57     12.22 o 
  -5  -3  10       51.63       45.53     16.33 o 
  -4  -3  10       96.70       76.01     29.07 o 
  -3  -3  10       88.88       99.19     13.85 o 
  -2  -3  10        0.59        2.19      5.43 o 
  -1  -3  10      437.87      440.92     13.11 o 
   0  -3  10       53.13       39.75      9.70 o 
   1  -3  10      265.02      285.11     25.80 o 
   2  -3  10       99.91       93.96     11.00 o 
   3  -3  10      167.15      161.41     15.07 o 
   4  -3  10       58.60       60.02      9.16 o 
   5  -3  10       28.75       17.71     15.82 o 
   6  -3  10       71.39       86.95     17.03 o 
   7  -3  10        2.79       10.97     16.08 o 
  -5  -2  10       10.59        8.79     13.01 o 
  -4  -2  10        1.51       29.58     14.28 o 
  -3  -2  10       47.86       30.49      4.00 o 
  -2  -2  10      248.10      227.12      7.39 o 
  -1  -2  10      109.90      114.38     20.29 o 
   0  -2  10      185.32      159.77     10.25 o 
   1  -2  10       35.24       25.74      8.91 o 
   2  -2  10       54.49       64.26      8.05 o 
   3  -2  10      133.17      160.40     14.82 o 
   4  -2  10        0.70       -0.55      5.66 o 
   5  -2  10      167.99      158.19     16.99 o 
   6  -2  10        9.40        7.07      8.99 o 
   7  -2  10       35.40       43.14     15.63 o 
  -5  -1  10      141.52      149.17     18.02 o 
  -4  -1  10      134.95      143.44     13.95 o 
  -3  -1  10      113.39      110.85      9.86 o 
  -2  -1  10      191.14      210.12      8.53 o 
  -1  -1  10       12.75        9.43      5.88 o 
   0  -1  10       19.00       22.24      4.74 o 
   1  -1  10       80.70       76.04      7.08 o 
   2  -1  10      110.16      130.79      9.69 o 
   3  -1  10        0.32        0.87      5.83 o 
   4  -1  10       92.84       93.49      8.53 o 
   5  -1  10       47.55       57.68     10.68 o 
   6  -1  10       25.12       44.18     10.35 o 
   7  -1  10      151.17      142.72     14.46 o 
   8  -1  10       46.73       26.21     15.88 o 
  -6   0  10       45.60       55.43     20.45 o 
  -5   0  10       97.93       75.50     33.18 o 
  -4   0  10       13.85       18.72     12.26 o 
  -3   0  10       60.61       76.68     19.03 o 
  -2   0  10        1.25        2.47      3.03 o 
  -1   0  10      183.98      205.58      8.86 o 
   0   0  10       33.82       29.69      5.02 o 
   1   0  10       29.20       37.90      7.11 o 
   2   0  10        0.87        0.50      4.94 o 
   3   0  10      327.81      372.74     17.40 o 
   4   0  10       93.30       93.83      8.68 o 
   5   0  10       88.24      107.20     17.96 o 
   6   0  10       88.08       95.53     26.37 o 
   7   0  10        6.53       -0.85      7.78 o 
   8   0  10      127.41      123.49     18.75 o 
  -5   1  10        1.66        9.13     15.31 o 
  -4   1  10      123.35      143.03     15.95 o 
  -3   1  10        9.13       -8.50      8.50 o 
  -2   1  10       69.39       62.46     12.71 o 
  -1   1  10        9.60        3.84      3.62 o 
   0   1  10      197.59      244.21      7.99 o 
   1   1  10       21.60       29.36      5.03 o 
   2   1  10       22.32       18.19      5.56 o 
   3   1  10      368.15      361.10     10.07 o 
   4   1  10        7.51        4.77      5.09 o 
   5   1  10       59.84       64.43      8.33 o 
   6   1  10        5.66       20.37      9.92 o 
   7   1  10      258.07      277.88     15.57 o 
   8   1  10       21.63       26.59     10.68 o 
   9   1  10       69.86       49.99     12.61 o 
  -5   2  10      154.06      154.08     23.41 o 
  -4   2  10        0.80       11.58     24.31 o 
  -3   2  10       79.22       81.03     11.33 o 
  -2   2  10       55.35       52.65      3.04 o 
  -1   2  10      255.88      279.80     10.52 o 
   0   2  10      188.07      227.59     15.95 o 
   1   2  10       25.02       24.46      5.21 o 
   2   2  10       22.20       28.15      6.62 o 
   3   2  10       31.35       29.30      8.28 o 
   4   2  10      121.49      122.30      7.79 o 
   5   2  10       31.41       26.55      7.81 o 
   6   2  10      237.24      259.05     14.40 o 
   7   2  10        5.00        2.06      7.85 o 
   8   2  10       28.02       28.76     10.37 o 
   9   2  10       17.15       35.75     31.51 o 
  -5   3  10       12.73      -11.45     15.56 o 
  -4   3  10       56.87       60.19     17.11 o 
  -3   3  10       27.23       49.00     25.08 o 
  -2   3  10      186.06      196.61     13.18 o 
  -1   3  10      106.61      109.00      5.66 o 
   0   3  10       44.99       33.55      6.21 o 
   1   3  10      137.48      168.40      9.31 o 
   2   3  10       22.55       23.38      7.01 o 
   3   3  10      143.06      149.09      8.62 o 
   4   3  10        7.43        1.45      5.83 o 
   5   3  10        2.54        1.47      4.73 o 
   6   3  10      226.05      247.18     19.22 o 
   7   3  10      104.84       75.62     12.50 o 
   8   3  10       32.29       53.50      9.90 o 
   9   3  10        5.76       16.85     27.65 o 
  -5   4  10       50.45       62.89     19.81 o 
  -4   4  10       17.65       28.17     26.49 o 
  -3   4  10        3.10       -2.83     11.45 o 
  -2   4  10      223.97      253.76     33.31 o 
  -1   4  10       61.30       49.78      6.44 o 
   0   4  10       86.59      101.76     17.17 o 
   1   4  10       50.67       44.97     11.78 o 
   2   4  10      141.52      155.93     19.68 o 
   3   4  10      167.54      163.81     53.12 o 
   4   4  10       41.94       21.32     10.06 o 
   5   4  10      168.84      144.99     42.12 o 
   6   4  10       22.95       18.71      7.97 o 
   7   4  10       92.24       90.77     23.02 o 
   8   4  10        0.20        7.53      9.52 o 
   9   4  10       70.10       51.06     32.15 o 
  -5   5  10       42.28       38.07     18.91 o 
  -4   5  10       21.79       24.18     15.69 o 
  -3   5  10       37.12       34.98     14.66 o 
  -2   5  10        8.73       24.57     12.60 o 
  -1   5  10       84.62       80.26      9.13 o 
   0   5  10        8.10        7.05      3.59 o 
   1   5  10       34.17       43.24      5.04 o 
   2   5  10       43.31       21.68     23.60 o 
   3   5  10       42.14       23.64      6.92 o 
   4   5  10      290.29      306.02     11.96 o 
   5   5  10        2.01        4.94      5.35 o 
   6   5  10      228.50      190.35     33.18 o 
   7   5  10       12.39       11.82      5.44 o 
   8   5  10       90.88       98.13     18.78 o 
   9   5  10       38.93       60.96     18.91 o 
  -4   6  10       34.78       45.14     29.71 o 
  -3   6  10       47.97       38.07     15.31 o 
  -2   6  10        7.40       15.56     12.22 o 
  -1   6  10       15.84       16.26      5.56 o 
   0   6  10       68.55       67.07      6.82 o 
   1   6  10        0.89       -0.03      4.67 o 
   2   6  10        1.49        0.11      3.30 o 
   3   6  10       42.99       45.09      6.60 o 
   4   6  10       25.05       17.17      5.37 o 
   5   6  10       21.34       26.06      8.18 o 
   6   6  10       99.79      105.25      9.71 o 
   7   6  10       78.20       75.50     16.08 o 
   8   6  10       58.90       27.39     26.62 o 
   9   6  10       33.92       20.71     16.46 o 
  -3   7  10        4.75       20.32     24.18 o 
  -2   7  10       18.86       11.32     12.09 o 
  -1   7  10       14.70       10.23      4.08 o 
   0   7  10      139.24      155.61      7.67 o 
   1   7  10       11.32        9.84      5.46 o 
   2   7  10       24.12       20.86      5.25 o 
   3   7  10        4.41        6.89      6.90 o 
   4   7  10      191.84      184.54     13.18 o 
   5   7  10        9.31        8.83      3.43 o 
   6   7  10       74.35       72.13     10.37 o 
   7   7  10      106.35      137.01     24.05 o 
   8   7  10       18.14       28.72     22.76 o 
  -3   8  10       36.91       28.17     15.31 o 
  -2   8  10        3.26        9.77     20.58 o 
  -1   8  10       15.04       19.27      6.24 o 
   0   8  10        0.18        1.83      5.37 o 
   1   8  10        2.89        5.27      5.69 o 
   2   8  10       28.60       24.26      5.66 o 
   3   8  10       18.96       25.03     12.41 o 
   4   8  10       71.72       40.01     23.92 o 
   5   8  10        4.71       30.11     22.31 o 
   6   8  10      131.48      148.00     26.82 o 
   7   8  10        1.09       40.01     22.19 o 
   8   8  10       70.59       63.91     12.50 o 
  -2   9  10       21.66       19.03     13.38 o 
  -1   9  10       28.27       18.32     11.20 o 
   0   9  10       40.26       20.28      6.17 o 
   1   9  10       32.92       17.93      8.49 o 
   2   9  10        2.27        5.95      5.10 o 
   3   9  10       30.83       34.71      9.63 o 
   4   9  10        0.01       -0.53      6.17 o 
   5   9  10       53.39       56.13     15.76 o 
   6   9  10       12.43       20.25     11.51 o 
   7   9  10       21.90       65.39     39.42 o 
   8   9  10        0.26        5.92     23.02 o 
  -1  10  10        4.06       14.28     19.81 o 
   0  10  10        5.75        6.89      8.42 o 
   1  10  10        1.43        3.48      4.63 o 
   2  10  10      120.39      113.77     10.87 o 
   3  10  10       31.46       23.92      8.04 o 
   4  10  10       15.30       32.70     10.41 o 
   5  10  10        0.17       -3.77      9.67 o 
   6  10  10       58.06       58.53     11.44 o 
   7  10  10        6.82       49.02     20.58 o 
   1  11  10        5.97       16.42      7.08 o 
   2  11  10       29.03       23.06     13.01 o 
   3  11  10       28.45       66.28     16.83 o 
   4  11  10       23.57       48.87     14.15 o 
   5  11  10       14.06        3.38      8.37 o 
  -1  -6  11       41.21       37.82     12.67 o 
   0  -6  11       30.58       21.45     10.37 o 
   1  -6  11        7.85       13.05     12.17 o 
   2  -6  11       36.36       26.35     13.81 o 
  -3  -5  11      106.22       86.60     16.26 o 
  -2  -5  11       79.31       54.31      9.30 o 
  -1  -5  11       76.59       71.21      9.47 o 
   0  -5  11       14.40        4.15      8.29 o 
   1  -5  11        1.63        6.40     12.14 o 
   2  -5  11       84.36       99.09     13.95 o 
   3  -5  11        1.35       18.00     13.97 o 
   4  -5  11       52.65       37.64     11.63 o 
  -3  -4  11       81.00       62.15     11.45 o 
  -2  -4  11        0.23        2.54      5.37 o 
  -1  -4  11      258.47      279.29     11.09 o 
   0  -4  11        2.41       10.20      6.43 o 
   1  -4  11       51.91       47.82     10.10 o 
   2  -4  11       39.36       30.11      9.92 o 
   3  -4  11       71.52       68.73      9.90 o 
   4  -4  11       40.86       45.90     12.30 o 
   5  -4  11        6.84       14.97     13.20 o 
  -4  -3  11       73.91      108.68     20.58 o 
  -3  -3  11       13.95       -0.75     11.70 o 
  -2  -3  11      187.19      193.93     16.35 o 
  -1  -3  11        2.47        4.75      9.03 o 
   0  -3  11       85.66       87.90      9.48 o 
   1  -3  11        1.44       -7.30      8.51 o 
   2  -3  11        3.42       12.18      9.60 o 
   3  -3  11       35.74       43.73     13.55 o 
   4  -3  11        0.46       -0.54      6.50 o 
   5  -3  11       13.90        6.17      8.92 o 
   6  -3  11        9.74        0.37      9.32 o 
  -4  -2  11        1.79       16.46     25.08 o 
  -3  -2  11       62.17       69.07     17.88 o 
  -2  -2  11        8.92        5.34      5.89 o 
  -1  -2  11       53.55       57.71      6.00 o 
   0  -2  11      189.87      202.06     17.98 o 
   1  -2  11       63.12       53.41      7.10 o 
   2  -2  11      246.17      231.86     16.89 o 
   3  -2  11        0.06       13.08      7.46 o 
   4  -2  11      125.01      147.77     20.46 o 
   5  -2  11        2.79       -7.53      8.21 o 
   6  -2  11       26.76       32.58     11.18 o 
   7  -2  11       30.24       40.01     12.54 o 
  -4  -1  11       52.63       52.35     14.92 o 
  -3  -1  11        7.32       -0.64     11.19 o 
  -2  -1  11      234.12      237.44      9.25 o 
  -1  -1  11       89.58       94.00     20.38 o 
   0  -1  11        4.28        6.53      5.03 o 
   1  -1  11       74.46       96.33      7.26 o 
   2  -1  11       39.62       46.94      6.94 o 
   3  -1  11      101.66      119.76      9.45 o 
   4  -1  11       92.43       88.57      8.99 o 
   5  -1  11       32.91       25.32     10.73 o 
   6  -1  11       14.65       15.19      8.05 o 
   7  -1  11       18.62       32.97     15.26 o 
  -4   0  11       46.15       63.41     16.27 o 
  -3   0  11        2.24       23.74     13.18 o 
  -2   0  11       86.31       82.60      7.69 o 
  -1   0  11       28.54       23.76      6.53 o 
   0   0  11      270.66      282.84     16.89 o 
   1   0  11       35.65       34.37      5.76 o 
   2   0  11      126.09      156.20     21.26 o 
   3   0  11      196.07      226.87     10.07 o 
   4   0  11      150.80      158.44     10.70 o 
   5   0  11       63.15       57.09     11.06 o 
   6   0  11       21.71       32.05      8.16 o 
   7   0  11       73.86       45.87     20.73 o 
   8   0  11       11.97       27.53     20.20 o 
  -4   1  11        0.00       13.68     10.57 o 
  -3   1  11       27.72       15.13     11.51 o 
  -2   1  11        0.11        1.02      4.72 o 
  -1   1  11       11.28       20.23      8.17 o 
   0   1  11       32.25       23.20      6.20 o 
   1   1  11       27.99       32.44      7.65 o 
   2   1  11      132.80      141.05     18.33 o 
   3   1  11      137.63      126.14     11.18 o 
   4   1  11      507.16      516.47     17.15 o 
   5   1  11       27.79       29.43      8.99 o 
   6   1  11      175.00      172.12     16.16 o 
   7   1  11        5.52        5.19      7.19 o 
   8   1  11       23.30       14.48      9.06 o 
  -4   2  11       65.84       68.29     32.93 o 
  -3   2  11       10.87       28.91     17.11 o 
  -2   2  11       61.30       77.67     28.55 o 
  -1   2  11       26.20       37.50      9.47 o 
   0   2  11      135.76      142.96      8.83 o 
   1   2  11       78.71       95.70     13.91 o 
   2   2  11       24.90       20.19      6.00 o 
   3   2  11      397.35      370.39     14.01 o 
   4   2  11        8.56        6.28      7.06 o 
   5   2  11        7.25       19.00      8.79 o 
   6   2  11        0.52       11.87      9.00 o 
   7   2  11       87.89       77.10      9.88 o 
   8   2  11        9.69        1.93      8.00 o 
  -4   3  11       38.06       49.39     18.91 o 
  -3   3  11        0.79       -0.51     11.83 o 
  -2   3  11      172.40      206.18     14.30 o 
  -1   3  11        2.26        1.86      3.43 o 
   0   3  11      138.76      153.85     23.73 o 
   1   3  11       59.58       61.47      8.75 o 
   2   3  11       36.85       44.63      7.26 o 
   3   3  11       16.43        8.15      6.17 o 
   4   3  11      220.36      237.01     18.66 o 
   5   3  11       62.26       62.95     11.25 o 
   6   3  11       73.00       56.49     11.71 o 
   7   3  11      131.94      132.86     13.07 o 
   8   3  11       34.76       28.95     10.16 o 
  -4   4  11       46.51       58.13     18.91 o 
  -3   4  11        3.00      -12.60     24.44 o 
  -2   4  11        1.12       -5.27     12.35 o 
  -1   4  11       75.16       70.92     11.88 o 
   0   4  11        8.51        7.57      3.98 o 
   1   4  11       17.23       18.57      7.52 o 
   2   4  11      185.06      203.48      9.72 o 
   3   4  11       44.14       46.72      8.78 o 
   4   4  11      137.19      161.15      9.90 o 
   5   4  11        9.58        5.44      6.07 o 
   6   4  11       45.55       41.67     13.76 o 
   7   4  11        2.89        6.28      9.07 o 
   8   4  11       26.22       23.30     21.99 o 
  -4   5  11       78.21       93.63     21.61 o 
  -3   5  11       15.66        5.27     13.38 o 
  -2   5  11       74.31       74.98     28.42 o 
  -1   5  11        7.74        0.88      6.92 o 
   0   5  11       34.26       33.10      6.48 o 
   1   5  11      169.73      152.93     20.64 o 
   2   5  11        1.49        7.08      4.78 o 
   3   5  11      113.07      136.76     46.24 o 
   4   5  11        9.53        5.03      7.26 o 
   5   5  11      159.79      151.97     11.92 o 
   6   5  11       22.34        5.34      9.21 o 
   7   5  11       38.39       21.74      9.45 o 
   8   5  11        0.64        1.67     12.86 o 
  -3   6  11        7.79       10.03     14.15 o 
  -2   6  11       67.72       69.58     16.46 o 
  -1   6  11        9.48       18.39     12.22 o 
   0   6  11       43.73       39.66      7.04 o 
   1   6  11       10.76        7.55      4.74 o 
   2   6  11      139.45      147.15     10.83 o 
   3   6  11        6.09       14.06      5.12 o 
   4   6  11      221.40      223.20     11.86 o 
   5   6  11       28.61       20.14     13.63 o 
   6   6  11       18.06       21.04      9.09 o 
   7   6  11       44.39       26.24     14.92 o 
   8   6  11       23.42       42.57     17.11 o 
  -2   7  11        0.57       -8.10     12.73 o 
  -1   7  11        1.46        5.02     18.52 o 
   0   7  11       21.07       24.30      8.36 o 
   1   7  11      127.65      150.20     23.98 o 
   2   7  11       16.17       14.00      9.75 o 
   3   7  11       78.04       76.98     13.92 o 
   4   7  11      111.77      101.55     11.92 o 
   5   7  11       68.78       60.28     21.23 o 
   6   7  11       49.99       57.24     10.50 o 
   7   7  11        9.31        8.68     14.86 o 
   8   7  11       47.77       61.26     15.52 o 
  -2   8  11       21.16       21.74     24.57 o 
  -1   8  11        6.30       30.48     13.25 o 
   0   8  11       39.25       40.80      9.56 o 
   1   8  11       76.41       90.09     23.15 o 
   2   8  11       10.23       14.13      6.03 o 
   3   8  11       45.14       31.21      9.29 o 
   4   8  11       20.09       62.37     12.03 o 
   5   8  11       46.13       41.85      9.54 o 
   6   8  11        3.72        8.07      8.49 o 
   7   8  11       55.43       58.61     14.72 o 
  -1   9  11       20.26       24.82     22.51 o 
   0   9  11        4.09       -3.21      7.21 o 
   1   9  11       11.68       10.14      6.29 o 
   2   9  11       45.37       34.38      6.84 o 
   3   9  11        6.22        6.22      6.75 o 
   4   9  11       22.04       34.05     23.99 o 
   5   9  11        1.48        0.89      9.65 o 
   6   9  11       39.64       10.49     20.00 o 
   7   9  11       20.90        3.99     12.86 o 
   1  10  11        8.72        7.40      5.98 o 
   2  10  11        1.20        0.33      5.16 o 
   3  10  11       78.67       96.95     10.44 o 
   4  10  11       11.17       -2.82     12.73 o 
   5  10  11       18.85       22.71     16.23 o 
  -1  -4  12       10.51       13.34      9.91 o 
   0  -4  12       33.73       18.27     11.52 o 
   1  -4  12        0.85       -0.52      8.85 o 
   2  -4  12        5.87        2.30     19.01 o 
   3  -4  12       16.06       47.42     27.49 o 
  -2  -3  12        6.21       16.44      9.46 o 
  -1  -3  12       63.26       64.54      9.15 o 
   0  -3  12       14.01       25.57     10.23 o 
   1  -3  12       31.19       47.95      9.87 o 
   2  -3  12       43.22       49.10     15.66 o 
   3  -3  12       11.39       23.32      9.39 o 
   4  -3  12       10.42       29.14     12.65 o 
   5  -3  12       13.41      -28.30     32.54 o 
  -3  -2  12        1.20       -2.32     22.64 o 
  -2  -2  12       99.99      120.77     35.63 o 
  -1  -2  12      127.21      115.77      9.25 o 
   0  -2  12        0.70       11.18      7.21 o 
   1  -2  12       38.20       31.18     10.33 o 
   2  -2  12        0.39       26.53     11.21 o 
   3  -2  12       71.97       77.75     11.11 o 
   4  -2  12        0.46       -1.58      7.29 o 
   5  -2  12       42.23       38.73      9.67 o 
  -3  -1  12        0.73      -15.05     15.05 o 
  -2  -1  12      117.54      111.12     20.19 o 
  -1  -1  12       22.20       29.49      6.45 o 
   0  -1  12      107.74      102.87      7.61 o 
   1  -1  12        3.49        0.32      7.32 o 
   2  -1  12      103.75       97.71     26.76 o 
   3  -1  12       15.27       29.02     11.08 o 
   4  -1  12       28.74       25.41     10.38 o 
   5  -1  12       18.90       22.09      8.42 o 
   6  -1  12        5.78        8.13      9.10 o 
  -3   0  12       50.67       51.19     17.23 o 
  -2   0  12        1.10       -8.62     13.12 o 
  -1   0  12      146.86      147.63     16.56 o 
   0   0  12       51.29       38.92      6.25 o 
   1   0  12       72.94       74.85     11.37 o 
   2   0  12       74.04       58.57     11.30 o 
   3   0  12        9.54       26.75     11.22 o 
   4   0  12       95.73      132.61     13.44 o 
   5   0  12        0.68       -2.68      6.44 o 
   6   0  12        4.05        8.60      7.70 o 
   7   0  12        0.49       -5.66     22.64 o 
  -3   1  12        5.48       -7.33     13.08 o 
  -2   1  12       42.31       56.72     26.62 o 
  -1   1  12       78.18       61.47     16.78 o 
   0   1  12      156.25      165.03      7.54 o 
   1   1  12      136.87      139.93     19.19 o 
   2   1  12       38.16       19.71      6.55 o 
   3   1  12       84.79      107.19     11.23 o 
   4   1  12       74.37       58.81      9.37 o 
   5   1  12        1.20        0.86      6.30 o 
   6   1  12        0.06       17.42     11.90 o 
   7   1  12       14.92       24.64     12.90 o 
  -3   2  12        9.62       29.15     13.64 o 
  -2   2  12       77.98       84.95     12.76 o 
  -1   2  12       50.55       55.32     11.77 o 
   0   2  12      198.59      232.25     11.54 o 
   1   2  12        5.02        8.32      8.84 o 
   2   2  12       68.84       61.32      7.41 o 
   3   2  12       91.63       84.10      7.64 o 
   4   2  12      425.36      364.01     13.87 o 
   5   2  12       32.09       47.40     22.72 o 
   6   2  12       13.00        7.95      7.82 o 
   7   2  12       16.97       37.88     17.60 o 
  -3   3  12        1.06      -11.45     15.56 o 
  -2   3  12       10.47       19.37     11.84 o 
  -1   3  12      104.76      121.52     12.65 o 
   0   3  12        7.27       -0.10      5.19 o 
   1   3  12      167.54      159.82     10.32 o 
   2   3  12        0.56       -4.59      6.33 o 
   3   3  12       38.10       48.80     10.29 o 
   4   3  12        2.39        7.58     17.49 o 
   5   3  12        0.38        0.76      6.55 o 
   6   3  12       34.15       51.63     12.64 o 
   7   3  12        1.99      -11.68     11.68 o 
  -3   4  12        6.62        5.27     25.21 o 
  -2   4  12       40.58       47.46     17.11 o 
  -1   4  12       17.54       39.01     33.89 o 
   0   4  12       27.23       16.65      4.89 o 
   1   4  12       47.57       46.66      7.35 o 
   2   4  12       34.24       28.75      7.14 o 
   3   4  12       82.04       84.72     14.96 o 
   4   4  12       44.50       52.37     22.83 o 
   5   4  12       45.40       34.29     10.75 o 
   6   4  12        1.47      -10.11     10.11 o 
   7   4  12       30.11       23.94      8.55 o 
  -2   5  12       36.96       35.63     27.91 o 
  -1   5  12       24.64       16.59     13.76 o 
   0   5  12       82.53       86.55     17.26 o 
   1   5  12        0.27       -2.58      4.38 o 
   2   5  12      208.84      186.31     30.60 o 
   3   5  12        4.52        8.29     10.39 o 
   4   5  12       76.17       72.69      9.52 o 
   5   5  12        3.21        6.87      6.35 o 
   6   5  12       30.73       23.61      7.32 o 
   7   5  12       24.64       18.70     12.21 o 
  -2   6  12        2.05       -3.60     13.38 o 
  -1   6  12       85.13      114.21     18.65 o 
   0   6  12       19.43       19.51     20.30 o 
   1   6  12       57.49       46.81     10.46 o 
   2   6  12       28.75       19.70      5.17 o 
   3   6  12       31.41       20.85      6.08 o 
   4   6  12       21.99       21.64      6.76 o 
   5   6  12       20.57       26.58     14.66 o 
   6   6  12       14.48       15.03      8.42 o 
   7   6  12        5.83       13.38     24.69 o 
  -1   7  12       16.53       42.19     15.31 o 
   0   7  12       80.57       72.80     15.69 o 
   1   7  12       40.29       26.68      6.29 o 
   2   7  12       54.92       45.07      8.80 o 
   3   7  12       16.31        9.03     11.22 o 
   4   7  12       55.82       50.66      8.67 o 
   5   7  12       36.09       46.93     21.22 o 
   6   7  12        0.95        9.73     11.04 o 
   7   7  12       43.36       77.21     23.28 o 
   0   8  12        0.15       17.36     12.35 o 
   1   8  12       34.18       22.87      7.82 o 
   2   8  12       34.57       19.52      7.14 o 
   3   8  12        5.22        2.72      6.31 o 
   4   8  12       34.58       31.86      8.81 o 
   5   8  12        0.79        8.92     12.35 o 
   6   8  12       10.91       -0.21      7.77 o 
   1   9  12       25.67       14.83      9.33 o 
   2   9  12        1.33        7.65      6.52 o 
   3   9  12       55.10       61.75      9.37 o 
   4   9  12        0.15       -2.93      9.20 o 
   5   9  12       12.03       32.28     11.83 o 
   0  -2  13       76.51       57.80     11.89 o 
   1  -2  13        5.77        8.84      6.79 o 
   2  -2  13       27.81       36.67     11.36 o 
   3  -2  13       20.01       29.10     13.53 o 
  -1  -1  13      101.90       78.97     33.83 o 
   0  -1  13       14.05       11.52     10.43 o 
   1  -1  13       19.71       19.78      7.37 o 
   2  -1  13        0.34       -4.09      8.28 o 
   3  -1  13       13.58       30.70     16.60 o 
   4  -1  13       16.65       17.76     11.40 o 
  -1   0  13       20.69       29.97     16.59 o 
   0   0  13       38.18       33.66      6.42 o 
   1   0  13        0.74       -8.29      8.55 o 
   2   0  13        9.09        1.37      9.39 o 
   3   0  13        8.41       36.29     12.01 o 
   4   0  13       15.14       26.67      8.88 o 
   5   0  13       11.39       33.40     16.29 o 
  -2   1  13       28.09       41.29     16.85 o 
  -1   1  13       23.47       60.96     16.72 o 
   0   1  13       68.22       45.71      9.66 o 
   1   1  13       36.95       34.72      7.97 o 
   2   1  13        7.55       13.27      6.16 o 
   3   1  13        0.61        1.69     10.68 o 
   4   1  13       88.16       99.87      9.57 o 
   5   1  13        4.83       12.38      7.91 o 
   6   1  13        2.38      -25.34     25.34 o 
  -2   2  13        8.42        8.49     23.15 o 
  -1   2  13       63.48      100.96     30.22 o 
   0   2  13       12.71        7.04      9.20 o 
   1   2  13       93.14      101.58     18.26 o 
   2   2  13       21.43       11.32      9.77 o 
   3   2  13        5.02        9.15      8.55 o 
   4   2  13       28.49       15.93     21.31 o 
   5   2  13        6.03       23.21      7.49 o 
   6   2  13        2.22        2.64      7.31 o 
  -1   3  13        0.69       12.09     12.99 o 
   0   3  13       62.31       23.84     21.29 o 
   1   3  13        6.92       33.35     13.87 o 
   2   3  13        3.26      -10.89     14.40 o 
   3   3  13        0.37       15.23     14.34 o 
   4   3  13       16.64       19.49     11.96 o 
   5   3  13        4.47       -1.90      7.57 o 
   6   3  13        5.29       -7.27      8.71 o 
  -1   4  13       96.19       97.02     22.76 o 
   0   4  13        8.04        5.40     11.32 o 
   1   4  13       16.23        4.84      5.81 o 
   2   4  13       82.12       87.61     26.37 o 
   3   4  13       16.07       31.88     11.32 o 
   4   4  13       77.71       69.22      9.83 o 
   5   4  13        6.52       -5.89      7.57 o 
   6   4  13        8.58        2.71      9.91 o 
  -1   5  13       63.62       76.40     19.42 o 
   0   5  13       14.90       17.62     12.35 o 
   1   5  13       26.68       18.16      6.37 o 
   2   5  13        4.24        6.49      5.84 o 
   3   5  13       27.10       16.98      9.02 o 
   4   5  13        2.72        4.09      6.74 o 
   5   5  13       34.53       28.22     10.94 o 
   6   5  13        1.13       16.95     21.67 o 
   0   6  13       24.34       52.86     16.46 o 
   1   6  13        0.41       -0.35      5.78 o 
   2   6  13       17.65       23.69      5.82 o 
   3   6  13        7.81        9.64      6.23 o 
   4   6  13       12.57       16.23      8.31 o 
   5   6  13       34.71       27.01     13.05 o 
   1   7  13       78.26       45.66     10.35 o 
   2   7  13       20.33       10.07      7.89 o 
   3   7  13        8.20       14.41      9.08 o 
   4   7  13        9.76       20.98      6.55 o 
   5   7  13       10.52       17.26     11.30 o 
   2   1  14        0.34       -0.51      8.10 o 
   2   2  14        3.31       -1.01     21.22 o 
   3   2  14       10.60       28.58     14.28 o 
   2   3  14        7.88       36.62     21.54 o 
   3   3  14        0.21        2.66      9.41 o 
   2   4  14        0.15        9.08     31.19 o 
   3   4  14       22.80       32.04     11.53 o 
                                                 
